# Supplementary material for: Comparative genomics and transcriptomics of Chrysolophus provide insights into the evolution of complex plumage coloration
Source: Gigascience. 2018 Sep 6;7(10):giy113. doi: 10.1093/gigascience/giy113 (PMC6204425; doi:10.1093/gigascience/giy113)
Supplement: Supplemental Files [file giy113_supplemental_files.zip]

Archive with 3 entries (3 files):
- revised-Additional file 1 Figures.docx
- revised-Additional file 2 Tables.xls
- revised-Additional file 3 Notes.docx
