# Supplementary material for: Comparative genomics and transcriptomics of Chrysolophus provide insights into the evolution of complex plumage coloration
Source: Gigascience. 2018 Sep 6;7(10):giy113. doi: 10.1093/gigascience/giy113 (PMC6204425; doi:10.1093/gigascience/giy113)
Supplement: Supplemental Files [file giy113_supplemental_files.zip › revised-Additional file 2 Tables.xls]

## Sheet: Catalogue
Catalogue
Table S1 Summary of sequencing datasets used for the assembly of the golden pheasant genome
Table S2 Read mapping results for the golden pheasant genome
Table S3 Assessment of the assembled completeness of coding region using transcriptome data
Table S4 Comparison and alignment of Lady Amherst's pheasant sequencing data to golden pheasant genome
Table S5 Functional classification of golden pheasant genes in various databases
Table S6 Poprotions of repetitive elements in 4 avian genomes
Table S7 Lineage-specific REs of golden pheasant and turkey
Table S8 Positively selected genes and functions in golden pheasant
Table S9 KEGG pathway enrichment of positive selective genes in golden pheasant
Table S10 Iprscan domain enrichment of the expanded gene families in golden pheasant
Table S11 Contracted gene families in golden pheasant
Table S12 The number of reads supportting the junctions of ASIP
Table S13 The number of reads supportting the junctions of MITF
Table S14 Amount of pigments or products analyzed by HPLC
Table S15 Specific varied genes in golden pheasant
Table S16 Candidate Carotenoid-related genes from whole orthologous genes wide association study
Table S17 Statistics of predicted keratin genes
Table S18 The Iprscan domain enrichment of the significantly higher expressed genes in feathers compared with other tissues
Table S19 Iprscan enrichment of significant DEGs between feathers with different colour
Table S20 The sequencing depth of the alignments against two feather keratins in the assembly
Table S21 Statistics of RNA-seq data
Table S22 Intrachromosomal rearrangements in golden pheasant
Table S23 Small blocks of interchromosomal rearrangements in golden pheasant
Table S24 Large blocks of interchromosomal rearrangements in golden pheasant

## Sheet: Table S1
Table S1 Summary of sequencing datasets used for the assembly of the golden pheasant genome
Pair-end libraries	Insert Size	Average Reads Length (bp)	Raw data			Filter data
			Total Data (Gb)	Sequence Coverage (×)	Physical Coverage (×)	Total Data(G)	Sequence Coverage (×)	Physical Coverage (×)
Solexa Reads	170bp	100	40.54	39.28	33.4	37.77	36.6	31.12
	500bp	100	34.52	33.45	83.64	33.13	32.1	74.6
	800bp	100	32.33	31.33	125.31	30.65	29.7	108.16
	2kb	49	19.56	18.95	386.87	16.01	15.51	316.57
	5kb	49	17.8	17.25	880.22	13.89	13.46	686.6
	10kb	49	7.18	6.96	709.85	3.07	2.97	303.63
	20kb	49	7.55	7.32	1492.08	3.54	3.43	700.72
Total	-----	-----	159.48	154.53	3711.37	138.06	133.78	2221.41
Assuming the genome size is 1.032 Gb. We can increase the reliability of genome assembly by applying 3 filters. 1. Filtering out sequences in which N constitutes more than 5% of bases or poly(A) structure reads. 2) Filtering out low quality reads which have 50% of bases with quality score <= 7. 3) Filtering reads with adapter contamination in which more than 10 bp are aligned to the adapter seque…

## Sheet: Table S2
Table S2 Read mapping results for the golden pheasant genome
Genome size	Effective size	Covered base	Total bases	Total reads	Mapped reads	Sequencing depth	Mapped reads (%)	Coverage
(bp)	(bp)	(bp)	(Gb)	(Mb)	(Mb)	(×)		(%)
1028603357	1003286873	1002448125	92.81	951.92	919.75	92.5	96.62	99.92
Genome size: the total length of all scaffolds.
Effective size: the length of all contigs.
Covered bases: the contig lengths were covered by reads.
Sequencing depth: Total bases/Effective size.
Coverage: Covered bases/Effective size.

## Sheet: Table S3
Table S3 Assessment of the assembled completeness of coding region using transcriptome data
Dataset	Number	Total Length (bp)	Base covered by Assembly(%)	Sequence covered by Assembly(%)	With >50% Sequence
					in one Scaffold
					Number	Percent (%)
>200bp	107012	84007345	94.3284	98.389	102426	95.7145
>500bp	40944	64460656	94.0739	99.4969	39182	95.6966
>1000bp	22551	51565026	94.1289	99.8803	21659	96.0445

## Sheet: Table S4
Table S4 Comparison and alignment of Lady Amherst's pheasant sequencing data to golden pheasant genome
Sample	SNP	Homozygous	Heterozygous	InDel	Insertion	Deletion
Lady Amherst's pheasant	7255858	5343717	1912141	452790	229169	223621
	Coverage rate(%)	Map reads rate(%)	Map bases rate(%)	Uni hit reads rate(%)	Uni hit bases rate(%)	Sequencing depth	Effective depth
	95.36	86.07	85.95	84.76	84.65	43.31	38.45
Sequencing depth = Clean data bases/ the reference genome size
Effective depth = Mapped data bases/ the effective genome size

## Sheet: Table S5
Table S5 Functional classification of golden pheasant genes in various databases
	Number	Percent(%)
Total	15552
InterPro	13818	88.85
KEGG	13111	84.3
Swissprot	14868	95.6
Nr	15334	98.6
Annotated	15348	98.69
Unanotated	204	1.31
Repbase: release 16.03
KEGG: release 76
Swissprot: release 2015_05
Nr: release 20141125
Interproscan: release 51.0

## Sheet: Table S6
Table S6 Poprotions of repetitive elements in 4 avian genomes
Species	golden pheasant		turkey		chicken		zebra finch
RE/Class	Length	% genome	Length	% genome	Length	% genome	Length	% genome
	(bp)		(bp)		(bp)		(bp)
DNA	10484912	1.0193	9745260	0.9176	11493786	1.0369	4518987	0.3665
LINE	94248160	9.1627	79690942	7.504	101893777	9.1922	71838312	5.8255
LINE/CR1	93474246	9.08749	79090511	7.44744	101091744	9.11982	69480020	5.63426
SINE	656906	0.0639	568874	0.0536	927195	0.0836	1182807	0.0959
LTR	34133693	3.3185	23659710	2.2279	48207392	4.349	89380177	7.248
Other	3812	0.0004	2310	0.0002	3483	0.0003	21094	0.0017
Unknown	1459560	0.1419	741867	0.0699	1955347	0.1764	2279044	0.1848
Total	112429773	10.9303	98108450	9.2382	135776107	12.2488	148766379	12.0637
Genome contig N50: chicken > zebra finch> golden pheasant >turkey. If the contig N50 is small, there may be an underestimated number of repetitive elements.

## Sheet: Table S7
Table S7 Lineage-specific REs of golden pheasant and turkey
	golden pheasant			turkey			chicken			zebra finch
RE/Class	Copy number	Base(bp)	% Genome	Copy number	Base(bp)	% Genome	Copy number	Base(bp)	% Genome	Copy number	Base(bp)	% Genome
DNA/Academ	145	9323	0.000906375	166	10342	0.000973839
DNA/CMC	7720	536882	0.05219	8048	557536	0.0524996
DNA/Ginger	700	61540	0.00598287	749	55064	0.00518502
DNA/MULE	1476	126115	0.0122608	1279	90323	0.00850513
DNA/Merlin	39	8021	0.000779795	30	3595	0.000338518	5	315	2.84172e-05	10	1709	0.000138586
DNA/PIF	797	73019	0.00709885	781	53524	0.00504001
LINE/Ambal	39	4400	0.000427764	28	1928	0.000181547
LINE/Proto1	28	1907	0.000185397	30	1875	0.000176557
LINE/Proto2	19	1784	0.000173439	19	1143	0.000107629
SINE/5S	64	8097	0.000787184	34	3072	0.00028927	9	563	5.07901e-05	10	892	7.23339e-05
SINE/7SL	5	806	7.83587e-05	9	1720	0.000161961
SINE/C	22	1371	0.000133288	11	665	6.26188e-05
SINE/ID	52	12108	0.00117713	19	1239	0.000116669	24	1645	0.000148401	35	2331	0.000189025
satellite DNA	5024	2333260	0.227	0	0	0	458	423082	0.038	148	128241	0.01

## Sheet: Table S8
Table S8 Positively selected genes and functions in golden pheasant
Gene ID	Gene Name	Identity；description
CPIG2s2130025	XPO5	83.11;sp|Q9HAV4|XPO5_HUMAN Exportin-5 OS=Homo sapiens GN=XPO5 PE=1 SV=1
CPIG2s490003	SECISBP2L	81.56;sp|Q93073|SBP2L_HUMAN Selenocysteine insertion sequence-binding protein 2-like OS=Homo sapiens GN=SECISBP2L PE=1 SV=3
CPIG2s2130005	CMTR1	79.05;sp|A2VE39|CMTR1_BOVIN Cap-specific mRNA (nucleoside-2'-O-)-methyltransferase 1 OS=Bos taurus GN=CMTR1 PE=2 SV=1
CPIG2s4780056	ZBTB8OS	80.12;sp|Q2YDE7|ARCH_BOVIN Protein archease OS=Bos taurus GN=ZBTB8OS PE=2 SV=2
CPIG2s7980011	PDILT	43.62;sp|Q8N807|PDILT_HUMAN Protein disulfide-isomerase-like protein of the testis OS=Homo sapiens GN=PDILT PE=1 SV=2
CPIG2s4180043	LEKR1	52.89;sp|Q6ZMV7|LEKR1_HUMAN Leucine-, glutamate- and lysine-rich protein 1 OS=Homo sapiens GN=LEKR1 PE=2 SV=2
CPIG2s6630003	CD80	27.82;sp|P42070|CD80_RABIT T-lymphocyte activation antigen CD80 OS=Oryctolagus cuniculus GN=CD80 PE=2 SV=1
CPIG2s8310025	Ptprv	37.07;sp|P70289|PTPRV_MOUSE Receptor-type tyrosine-protein phosphatase V OS=Mus musculus GN=Ptprv PE=2 SV=1
CPIG2s660148	CCDC88C	64.45;sp|Q9P219|DAPLE_HUMAN Protein Daple OS=Homo sapiens GN=CCDC88C PE=1 SV=3
CPIG2s9100006	RAD50	76.83;sp|Q92878|RAD50_HUMAN DNA repair protein RAD50 OS=Homo sapiens GN=RAD50 PE=1 SV=1
CPIG2s5210005	NELFB	88.84;sp|Q8WX92|NELFB_HUMAN Negative elongation factor B OS=Homo sapiens GN=NELFB PE=1 SV=1
CPIG2s10570008	Plxnd1	70.56;sp|Q3UH93|PLXD1_MOUSE Plexin-D1 OS=Mus musculus GN=Plxnd1 PE=1 SV=1
CPIG2s4160018	DNER	76.62;sp|Q8NFT8|DNER_HUMAN Delta and Notch-like epidermal growth factor-related receptor OS=Homo sapiens GN=DNER PE=1 SV=1
CPIG2s3770069	CDC14A	62.81;sp|Q9UNH5|CC14A_HUMAN Dual specificity protein phosphatase CDC14A OS=Homo sapiens GN=CDC14A PE=1 SV=1
CPIG2s8780034	Tcf25	61.30;sp|Q8R3L2|TCF25_MOUSE Transcription factor 25 OS=Mus musculus GN=Tcf25 PE=1 SV=2
CPIG2s6130011	SPICE1	55.73;sp|Q2T9X8|SPICE_BOVIN Spindle and centriole-associated protein 1 OS=Bos taurus GN=SPICE1 PE=2 SV=1
CPIG2s5350013	MDN1	67.81;sp|Q9NU22|MDN1_HUMAN Midasin OS=Homo sapiens GN=MDN1 PE=1 SV=2
CPIG2s1330029	LYPLAL1	59.41;sp|Q5R8C2|LYPL1_PONAB Lysophospholipase-like protein 1 OS=Pongo abelii GN=LYPLAL1 PE=2 SV=3
CPIG2s8680003	TP53BP1	65.62;sp|Q12888|TP53B_HUMAN Tumor suppressor p53-binding protein 1 OS=Homo sapiens GN=TP53BP1 PE=1 SV=2
CPIG2s13130001	PLEKHB2	94.64;sp|Q5F3S2|PKHB2_CHICK Pleckstrin homology domain-containing family B member 2 OS=Gallus gallus GN=PLEKHB2 PE=2 SV=1
CPIG2s6670006	Dnajc1	74.47;sp|Q61712|DNJC1_MOUSE DnaJ homolog subfamily C member 1 OS=Mus musculus GN=Dnajc1 PE=1 SV=1
CPIG2s3590032	CASS4	38.81;sp|Q9NQ75|CASS4_HUMAN Cas scaffolding protein family member 4 OS=Homo sapiens GN=CASS4 PE=1 SV=2
CPIG2s2410002	IQUB	57.14;sp|Q8NA54|IQUB_HUMAN IQ and ubiquitin-like domain-containing protein OS=Homo sapiens GN=IQUB PE=1 SV=2
CPIG2s5150006	sfxn4	43.90;sp|A8E7G5|SFXN4_DANRE Sideroflexin-4 OS=Danio rerio GN=sfxn4 PE=2 SV=1
CPIG2s6930004	ZFAND6	75.00;sp|Q5R7S6|ZFAN6_PONAB AN1-type zinc finger protein 6 OS=Pongo abelii GN=ZFAND6 PE=2 SV=1
CPIG2s2130046	STRN	84.38;sp|O43815|STRN_HUMAN Striatin OS=Homo sapiens GN=STRN PE=1 SV=4
CPIG2s3170012	DTYMK	66.15;sp|P23919|KTHY_HUMAN Thymidylate kinase OS=Homo sapiens GN=DTYMK PE=1 SV=4
CPIG2s2120002	EXO1	55.93;sp|Q9UQ84|EXO1_HUMAN Exonuclease 1 OS=Homo sapiens GN=EXO1 PE=1 SV=2
CPIG2s5400012	Mrps26	50.00;sp|Q80ZS3|RT26_MOUSE 28S ribosomal protein S26, mitochondrial OS=Mus musculus GN=Mrps26 PE=1 SV=1
CPIG2s1530015	MAP7D2	57.93;sp|Q5R7F9|MA7D2_PONAB MAP7 domain-containing protein 2 OS=Pongo abelii GN=MAP7D2 PE=2 SV=1
CPIG2s4100048	GCN1L1	82.29;sp|Q92616|GCN1L_HUMAN Translational activator GCN1 OS=Homo sapiens GN=GCN1L1 PE=1 SV=6
CPIG2s6350008	DNAJC27	64.75;sp|Q6IMM1|DJC27_CHICK DnaJ homolog subfamily C member 27 OS=Gallus gallus GN=DNAJC27 PE=2 SV=1
CPIG2s2660001	INPP5F	81.51;sp|Q9Y2H2|SAC2_HUMAN Phosphatidylinositide phosphatase SAC2 OS=Homo sapiens GN=INPP5F PE=1 SV=3
CPIG2s1190007	CEP63	74.65;sp|P0CB05|CEP63_CHICK Centrosomal protein of 63 kDa OS=Gallus gallus GN=CEP63 PE=2 SV=1
CPIG2s1880007	TNRC6C	88.53;sp|Q9HCJ0|TNR6C_HUMAN Trinucleotide repeat-containing gene 6C protein OS=Homo sapiens GN=TNRC6C PE=1 SV=3
CPIG2s3290025	RBL1	75.23;sp|P28749|RBL1_HUMAN Retinoblastoma-like protein 1 OS=Homo sapiens GN=RBL1 PE=1 SV=3
CPIG2s1330023	RAB3GAP2	77.05;sp|Q9H2M9|RBGPR_HUMAN Rab3 GTPase-activating protein non-catalytic subunit OS=Homo sapiens GN=RAB3GAP2 PE=1 SV=1
CPIG2s3660047	DALRD3	53.61;sp|Q5D0E6|DALD3_HUMAN DALR anticodon-binding domain-containing protein 3 OS=Homo sapiens GN=DALRD3 PE=1 SV=2
CPIG2s6750001	GAP43	85.04;sp|Q98987|NEUM_SERCA Neuromodulin (Fragment) OS=Serinus canaria GN=GAP43 PE=2 SV=1
CPIG2s2230008	PCNXL2	68.76;sp|A6NKB5|PCX2_HUMAN Pecanex-like protein 2 OS=Homo sapiens GN=PCNXL2 PE=2 SV=3
CPIG2s5120005	GTF2I	73.60;sp|P78347|GTF2I_HUMAN General transcription factor II-I OS=Homo sapiens GN=GTF2I PE=1 SV=2
CPIG2s3620016	PHF12	81.07;sp|Q96QT6|PHF12_HUMAN PHD finger protein 12 OS=Homo sapiens GN=PHF12 PE=1 SV=2
CPIG2s3560003	Ahsa2	66.56;sp|Q8N9S3|AHSA2_MOUSE Activator of 90 kDa heat shock protein ATPase homolog 2 OS=Mus musculus GN=Ahsa2 PE=2 SV=2
CPIG2s4160020	SPHKAP	55.28;sp|Q2M3C7|SPKAP_HUMAN A-kinase anchor protein SPHKAP OS=Homo sapiens GN=SPHKAP PE=1 SV=1
CPIG2s7750002	Pacs1	61.01;sp|Q8K212|PACS1_MOUSE Phosphofurin acidic cluster sorting protein 1 OS=Mus musculus GN=Pacs1 PE=2 SV=2
CPIG2s5230026	PAPPA2	64.56;sp|Q9BXP8|PAPP2_HUMAN Pappalysin-2 OS=Homo sapiens GN=PAPPA2 PE=1 SV=4
CPIG2s3770055	LPPR5	68.18;sp|Q32ZL2|LPPR5_HUMAN Lipid phosphate phosphatase-related protein type 5 OS=Homo sapiens GN=LPPR5 PE=2 SV=2
CPIG2s2840022	cep131	61.03;sp|U3JAG9|CP131_DANRE Centrosomal protein of 131 kDa OS=Danio rerio GN=cep131 PE=1 SV=1
CPIG2s6870014	CCAR1	91.93;sp|Q8IX12|CCAR1_HUMAN Cell division cycle and apoptosis regulator protein 1 OS=Homo sapiens GN=CCAR1 PE=1 SV=2
CPIG2s4430037	RSBN1L	81.80;sp|Q6PCB5|RSBNL_HUMAN Round spermatid basic protein 1-like protein OS=Homo sapiens GN=RSBN1L PE=1 SV=2
CPIG2s3660048	Wdr6	44.90;sp|Q5XFW6|WDR6_RAT WD repeat-containing protein 6 OS=Rattus norvegicus GN=Wdr6 PE=1 SV=2
CPIG2s780008	SELO	64.50;sp|Q9BVL4|SELO_HUMAN Selenoprotein O OS=Homo sapiens GN=SELO PE=2 SV=3
CPIG2s260028	ST3GAL6	60.80;sp|Q5RE85|SIA10_PONAB Type 2 lactosamine alpha-2,3-sialyltransferase OS=Pongo abelii GN=ST3GAL6 PE=2 SV=1
CPIG2s1940034	CEP104	66.53;sp|O60308|CE104_HUMAN Centrosomal protein of 104 kDa OS=Homo sapiens GN=CEP104 PE=1 SV=1
CPIG2s3170034	TBCCD1	97.42;sp|Q5ZKT1|TBCC1_CHICK TBCC domain-containing protein 1 OS=Gallus gallus GN=TBCCD1 PE=2 SV=1
CPIG2s2970049	ADRBK1	91.42;sp|P25098|ARBK1_HUMAN Beta-adrenergic receptor kinase 1 OS=Homo sapiens GN=ADRBK1 PE=1 SV=2
CPIG2s5650025	ANKRD27	71.14;sp|Q96NW4|ANR27_HUMAN Ankyrin repeat domain-containing protein 27 OS=Homo sapiens GN=ANKRD27 PE=1 SV=2
CPIG2s5090001	snai2	91.32;sp|Q91924|SNAI2_XENLA Zinc finger protein SNAI2 OS=Xenopus laevis GN=snai2 PE=1 SV=1
CPIG2s6110004	RRN3	70.48;sp|Q9NYV6|RRN3_HUMAN RNA polymerase I-specific transcription initiation factor RRN3 OS=Homo sapiens GN=RRN3 PE=1 SV=1
CPIG2s9160012	Zdhhc1	50.56;sp|Q8R0N9|ZDHC1_MOUSE Probable palmitoyltransferase ZDHHC1 OS=Mus musculus GN=Zdhhc1 PE=2 SV=2
CPIG2s610007	FBXO5	46.65;sp|Q9UKT4|FBX5_HUMAN F-box only protein 5 OS=Homo sapiens GN=FBXO5 PE=1 SV=1
CPIG2s5490098	KIAA0195	81.67;sp|Q12767|K0195_HUMAN Uncharacterized protein KIAA0195 OS=Homo sapiens GN=KIAA0195 PE=1 SV=1
CPIG2s730015	ARHGEF28	53.75;sp|Q8N1W1|ARG28_HUMAN Rho guanine nucleotide exchange factor 28 OS=Homo sapiens GN=ARHGEF28 PE=1 SV=3
CPIG2s9210003	HUNK	71.22;sp|Q68UT7|HUNK_PANTR Hormonally up-regulated neu tumor-associated kinase OS=Pan troglodytes GN=HUNK PE=3 SV=1
CPIG2s7270005	Dennd3	65.31;sp|A2RT67|DEND3_MOUSE DENN domain-containing protein 3 OS=Mus musculus GN=Dennd3 PE=2 SV=2
CPIG2s3770053	DPYD	85.04;sp|Q12882|DPYD_HUMAN Dihydropyrimidine dehydrogenase [NADP(+)] OS=Homo sapiens GN=DPYD PE=1 SV=2
CPIG2s2880002	NEB	62.55;sp|P20929|NEBU_HUMAN Nebulin OS=Homo sapiens GN=NEB PE=1 SV=5
CPIG2s400011	gtpbp6	70.18;sp|Q6DCC6|GTPB6_XENLA Putative GTP-binding protein 6 OS=Xenopus laevis GN=gtpbp6 PE=2 SV=1
CPIG2s9790010	GLT1D1	64.38;sp|Q96MS3|GL1D1_HUMAN Glycosyltransferase 1 domain-containing protein 1 OS=Homo sapiens GN=GLT1D1 PE=2 SV=2
CPIG2s3120040	ADPGK	82.65;sp|Q9BRR6|ADPGK_HUMAN ADP-dependent glucokinase OS=Homo sapiens GN=ADPGK PE=1 SV=1
CPIG2s910086	PHRF1	48.35;sp|Q9P1Y6|PHRF1_HUMAN PHD and RING finger domain-containing protein 1 OS=Homo sapiens GN=PHRF1 PE=1 SV=3
CPIG2s1650001	PROS1	61.63;sp|P07224|PROS_BOVIN Vitamin K-dependent protein S OS=Bos taurus GN=PROS1 PE=1 SV=1
CPIG2s770009	SUCO	66.54;sp|Q9UBS9|SUCO_HUMAN SUN domain-containing ossification factor OS=Homo sapiens GN=SUCO PE=1 SV=1
CPIG2s7490026	PTGFRN	64.81;sp|Q9P2B2|FPRP_HUMAN Prostaglandin F2 receptor negative regulator OS=Homo sapiens GN=PTGFRN PE=1 SV=2
CPIG2s370006	Tmpo	72.45;sp|Q61029|LAP2B_MOUSE Lamina-associated polypeptide 2, isoforms beta/delta/epsilon/gamma OS=Mus musculus GN=Tmpo PE=1 SV=4
CPIG2s920010	ODC1	97.33;sp|P27118|DCOR_CHICK Ornithine decarboxylase (Fragment) OS=Gallus gallus GN=ODC1 PE=2 SV=1
CPIG2s8780015	cdt1	61.35;sp|Q9I9A7|CDT1_XENLA DNA replication factor Cdt1 OS=Xenopus laevis GN=cdt1 PE=1 SV=2
CPIG2s7240014	MYOCD	65.32;sp|Q8IZQ8|MYCD_HUMAN Myocardin OS=Homo sapiens GN=MYOCD PE=1 SV=1
CPIG2s90009	SMCHD1	76.00;sp|A6NHR9|SMHD1_HUMAN Structural maintenance of chromosomes flexible hinge domain-containing protein 1 OS=Homo sapiens GN=SMCHD1 PE=1 SV=2
CPIG2s3660023	SETD5	74.26;sp|Q9C0A6|SETD5_HUMAN SET domain-containing protein 5 OS=Homo sapiens GN=SETD5 PE=1 SV=2
CPIG2s1400001	PKHD1	50.36;sp|P08F94|PKHD1_HUMAN Fibrocystin OS=Homo sapiens GN=PKHD1 PE=1 SV=1
CPIG2s330008	TANC1	70.07;sp|Q9C0D5|TANC1_HUMAN Protein TANC1 OS=Homo sapiens GN=TANC1 PE=1 SV=3
CPIG2s5870002	LONRF3	62.62;sp|Q496Y0|LONF3_HUMAN LON peptidase N-terminal domain and RING finger protein 3 OS=Homo sapiens GN=LONRF3 PE=1 SV=1
CPIG2s4160042	Farsb	74.35;sp|Q9WUA2|SYFB_MOUSE Phenylalanine--tRNA ligase beta subunit OS=Mus musculus GN=Farsb PE=2 SV=2
CPIG2s2400013	cuedc2-a	60.15;sp|Q6NU18|CUE2A_XENLA CUE domain-containing protein 2-A OS=Xenopus laevis GN=cuedc2-a PE=1 SV=1
CPIG2s4850015	RASA3	88.81;sp|Q14644|RASA3_HUMAN Ras GTPase-activating protein 3 OS=Homo sapiens GN=RASA3 PE=1 SV=3
CPIG2s1700013	ACAP2	97.93;sp|Q5ZK62|ACAP2_CHICK Arf-GAP with coiled-coil, ANK repeat and PH domain-containing protein 2 OS=Gallus gallus GN=ACAP2 PE=2 SV=1
CPIG2s7960003	SLC16A12	80.13;sp|Q6ZSM3|MOT12_HUMAN Monocarboxylate transporter 12 OS=Homo sapiens GN=SLC16A12 PE=1 SV=2
CPIG2s1600005	GINM1	60.55;sp|Q9NU53|GINM1_HUMAN Glycoprotein integral membrane protein 1 OS=Homo sapiens GN=GINM1 PE=2 SV=1
CPIG2s8790002	wrn	50.74;sp|O93530|WRN_XENLA Werner syndrome ATP-dependent helicase homolog OS=Xenopus laevis GN=wrn PE=2 SV=1
CPIG2s5170041	TTC28	88.58;sp|Q96AY4|TTC28_HUMAN Tetratricopeptide repeat protein 28 OS=Homo sapiens GN=TTC28 PE=1 SV=4
CPIG2s5170023	TCHP	67.05;sp|Q9BT92|TCHP_HUMAN Trichoplein keratin filament-binding protein OS=Homo sapiens GN=TCHP PE=1 SV=1
CPIG2s4010004	NCAPD3	63.24;sp|P42695|CNDD3_HUMAN Condensin-2 complex subunit D3 OS=Homo sapiens GN=NCAPD3 PE=1 SV=2
CPIG2s1030084	RANGAP1	74.49;sp|P46060|RAGP1_HUMAN Ran GTPase-activating protein 1 OS=Homo sapiens GN=RANGAP1 PE=1 SV=1
CPIG2s4020011	GLT8D2	74.22;sp|Q2HJ96|GL8D2_BOVIN Glycosyltransferase 8 domain-containing protein 2 OS=Bos taurus GN=GLT8D2 PE=2 SV=1
CPIG2s3680041	NEDD4	64.33;sp|P46934|NEDD4_HUMAN E3 ubiquitin-protein ligase NEDD4 OS=Homo sapiens GN=NEDD4 PE=1 SV=4
CPIG2s7240015	Elac2	61.02;sp|Q8CGS5|RNZ2_RAT Zinc phosphodiesterase ELAC protein 2 OS=Rattus norvegicus GN=Elac2 PE=2 SV=1
CPIG2s880009	Wdr78	51.08;sp|E9PYY5|WDR78_MOUSE WD repeat-containing protein 78 OS=Mus musculus GN=Wdr78 PE=2 SV=1
CPIG2s6340003	E2F5	63.06;sp|Q15329|E2F5_HUMAN Transcription factor E2F5 OS=Homo sapiens GN=E2F5 PE=1 SV=1
CPIG2s1190001	Vps8	81.76;sp|Q0P5W1|VPS8_MOUSE Vacuolar protein sorting-associated protein 8 homolog OS=Mus musculus GN=Vps8 PE=2 SV=1
CPIG2s1940030	Nphp4	53.24;sp|P59240|NPHP4_MOUSE Nephrocystin-4 OS=Mus musculus GN=Nphp4 PE=1 SV=2
CPIG2s2550024	Wdr19	82.07;sp|Q3UGF1|WDR19_MOUSE WD repeat-containing protein 19 OS=Mus musculus GN=Wdr19 PE=1 SV=1
CPIG2s1070074	Acad9	78.40;sp|Q8JZN5|ACAD9_MOUSE Acyl-CoA dehydrogenase family member 9, mitochondrial OS=Mus musculus GN=Acad9 PE=1 SV=2
CPIG2s3740006	DST	73.70;sp|Q03001|DYST_HUMAN Dystonin OS=Homo sapiens GN=DST PE=1 SV=4
CPIG2s50003	Phip	85.94;sp|Q8VDD9|PHIP_MOUSE PH-interacting protein OS=Mus musculus GN=Phip PE=1 SV=2
CPIG2s230004	NIN	54.97;sp|Q8N4C6|NIN_HUMAN Ninein OS=Homo sapiens GN=NIN PE=1 SV=4
CPIG2s9770032	Lrrc41	44.09;sp|Q8K1C9|LRC41_MOUSE Leucine-rich repeat-containing protein 41 OS=Mus musculus GN=Lrrc41 PE=1 SV=3
CPIG2s3730042	Mlxip	65.34;sp|Q2VPU4|MLXIP_MOUSE MLX-interacting protein OS=Mus musculus GN=Mlxip PE=1 SV=1
CPIG2s4010011	ADAMTS8	77.50;sp|Q9UP79|ATS8_HUMAN A disintegrin and metalloproteinase with thrombospondin motifs 8 OS=Homo sapiens GN=ADAMTS8 PE=2 SV=2
CPIG2s3500003	EVC2	48.22;sp|Q8MI28|LBN_BOVIN Limbin OS=Bos taurus GN=EVC2 PE=2 SV=1
CPIG2s60078	GANC	66.59;sp|Q8TET4|GANC_HUMAN Neutral alpha-glucosidase C OS=Homo sapiens GN=GANC PE=2 SV=3
CPIG2s9340001	EEA1	75.18;sp|Q15075|EEA1_HUMAN Early endosome antigen 1 OS=Homo sapiens GN=EEA1 PE=1 SV=2
CPIG2s8310036	SRPK1	79.78;sp|Q5RD27|SRPK1_PONAB SRSF protein kinase 1 OS=Pongo abelii GN=SRPK1 PE=2 SV=2
CPIG2s2300010	FAM217B	45.96;sp|Q9NTX9|F217B_HUMAN Protein FAM217B OS=Homo sapiens GN=FAM217B PE=2 SV=1
CPIG2s8100002	PKP2	55.41;sp|Q99959|PKP2_HUMAN Plakophilin-2 OS=Homo sapiens GN=PKP2 PE=1 SV=2
CPIG2s2620004	FLI1	78.59;sp|Q01543|FLI1_HUMAN Friend leukemia integration 1 transcription factor OS=Homo sapiens GN=FLI1 PE=1 SV=1
CPIG2s6820013	PPFIBP1	69.75;sp|Q86W92|LIPB1_HUMAN Liprin-beta-1 OS=Homo sapiens GN=PPFIBP1 PE=1 SV=2
CPIG2s5830008	DNAJA3	77.43;sp|Q96EY1|DNJA3_HUMAN DnaJ homolog subfamily A member 3, mitochondrial OS=Homo sapiens GN=DNAJA3 PE=1 SV=2
CPIG2s12630012	EIF2D	61.10;sp|P0CL18|EIF2D_RABIT Eukaryotic translation initiation factor 2D OS=Oryctolagus cuniculus GN=EIF2D PE=1 SV=1
CPIG2s3620010	TAOK1	95.20;sp|Q7L7X3|TAOK1_HUMAN Serine/threonine-protein kinase TAO1 OS=Homo sapiens GN=TAOK1 PE=1 SV=1
CPIG2s2820003	Fam193a	76.97;sp|Q8CGI1|F193A_MOUSE Protein FAM193A OS=Mus musculus GN=Fam193a PE=2 SV=2
CPIG2s9420004	Pdc	74.04;sp|P20942|PHOS_RAT Phosducin OS=Rattus norvegicus GN=Pdc PE=1 SV=1
CPIG2s1080008	LTN1	93.49;sp|E1C231|LTN1_CHICK E3 ubiquitin-protein ligase listerin OS=Gallus gallus GN=LTN1 PE=3 SV=1
CPIG2s5390010	ZCCHC11	64.26;sp|Q5TAX3|TUT4_HUMAN Terminal uridylyltransferase 4 OS=Homo sapiens GN=ZCCHC11 PE=1 SV=3
CPIG2s4500005	BCCIP	75.40;sp|Q9P287|BCCIP_HUMAN BRCA2 and CDKN1A-interacting protein OS=Homo sapiens GN=BCCIP PE=1 SV=1
CPIG2s12490006	Shb	82.53;sp|Q6PD21|SHB_MOUSE SH2 domain-containing adapter protein B OS=Mus musculus GN=Shb PE=1 SV=2
CPIG2s2650010	Ush1c	68.12;sp|Q9ES64|USH1C_MOUSE Harmonin OS=Mus musculus GN=Ush1c PE=1 SV=1
CPIG2s9730001	FAT1	81.18;sp|Q14517|FAT1_HUMAN Protocadherin Fat 1 OS=Homo sapiens GN=FAT1 PE=1 SV=2
CPIG2s1030085	ZC3H7B	75.81;sp|Q9UGR2|Z3H7B_HUMAN Zinc finger CCCH domain-containing protein 7B OS=Homo sapiens GN=ZC3H7B PE=1 SV=1
CPIG2s5680009	MAP7	44.41;sp|Q5ZIA2|MAP7_CHICK Ensconsin OS=Gallus gallus GN=MAP7 PE=2 SV=1
CPIG2s2650009	ABCC8	75.38;sp|Q09428|ABCC8_HUMAN ATP-binding cassette sub-family C member 8 OS=Homo sapiens GN=ABCC8 PE=1 SV=6
CPIG2s15470003	SLC17A9	59.68;sp|Q9BYT1|S17A9_HUMAN Solute carrier family 17 member 9 OS=Homo sapiens GN=SLC17A9 PE=1 SV=2
CPIG2s1240024	lap3	81.89;sp|Q5XGB9|AMPL_XENTR Cytosol aminopeptidase OS=Xenopus tropicalis GN=lap3 PE=2 SV=1
CPIG2s18100003	ak8	53.68;sp|Q5M7G4|KAD8_XENLA Adenylate kinase 8 OS=Xenopus laevis GN=ak8 PE=2 SV=1
CPIG2s4780048	EIF3I	98.46;sp|B5FZ19|EIF3I_TAEGU Eukaryotic translation initiation factor 3 subunit I OS=Taeniopygia guttata GN=EIF3I PE=2 SV=2
CPIG2s1240033	FBXL5	79.84;sp|A2VE78|FBXL5_BOVIN F-box/LRR-repeat protein 5 OS=Bos taurus GN=FBXL5 PE=2 SV=1
CPIG2s360018	fabG	41.46;sp|P51831|FABG_BACSU 3-oxoacyl-[acyl-carrier-protein] reductase FabG OS=Bacillus subtilis (strain 168) GN=fabG PE=3 SV=3
CPIG2s60018	SLC39A13	96.53;sp|Q5ZI20|S39AD_CHICK Zinc transporter ZIP13 OS=Gallus gallus GN=SLC39A13 PE=2 SV=1
CPIG2s6690016	Eva1c	38.52;sp|P58659|EVA1C_MOUSE Protein eva-1 homolog C OS=Mus musculus GN=Eva1c PE=2 SV=2
CPIG2s8310009	IGFN1	46.17;sp|Q86VF2|IGFN1_HUMAN Immunoglobulin-like and fibronectin type III domain-containing protein 1 OS=Homo sapiens GN=IGFN1 PE=1 SV=2
CPIG2s5390022	EPS15	67.01;sp|P42566|EPS15_HUMAN Epidermal growth factor receptor substrate 15 OS=Homo sapiens GN=EPS15 PE=1 SV=2
CPIG2s10500011	Top3b	88.46;sp|Q9Z321|TOP3B_MOUSE DNA topoisomerase 3-beta-1 OS=Mus musculus GN=Top3b PE=2 SV=1
CPIG2s550012	UBR5	97.13;sp|O95071|UBR5_HUMAN E3 ubiquitin-protein ligase UBR5 OS=Homo sapiens GN=UBR5 PE=1 SV=2
CPIG2s9210001	URB1	56.36;sp|O60287|NPA1P_HUMAN Nucleolar pre-ribosomal-associated protein 1 OS=Homo sapiens GN=URB1 PE=1 SV=4
CPIG2s3820001	CYP39A1	56.67;sp|Q9NYL5|CP39A_HUMAN 24-hydroxycholesterol 7-alpha-hydroxylase OS=Homo sapiens GN=CYP39A1 PE=2 SV=2
CPIG2s3450046	CCDC13	53.56;sp|Q8IYE1|CCD13_HUMAN Coiled-coil domain-containing protein 13 OS=Homo sapiens GN=CCDC13 PE=1 SV=2
CPIG2s3010048	Med13	83.81;sp|Q5SWW4|MED13_MOUSE Mediator of RNA polymerase II transcription subunit 13 OS=Mus musculus GN=Med13 PE=2 SV=1
CPIG2s100005	ZMYM3	73.04;sp|Q14202|ZMYM3_HUMAN Zinc finger MYM-type protein 3 OS=Homo sapiens GN=ZMYM3 PE=1 SV=2
CPIG2s3620039	KIF12	53.72;sp|Q96FN5|KIF12_HUMAN Kinesin-like protein KIF12 OS=Homo sapiens GN=KIF12 PE=1 SV=3
CPIG2s2390014	Wdr35	85.14;sp|A6N6J5|WDR35_RAT WD repeat-containing protein 35 OS=Rattus norvegicus GN=Wdr35 PE=1 SV=1
CPIG2s5510014	CCDC66	49.95;sp|A2RUB6|CCD66_HUMAN Coiled-coil domain-containing protein 66 OS=Homo sapiens GN=CCDC66 PE=1 SV=4
CPIG2s3130024	KMT2A	74.08;sp|Q03164|KMT2A_HUMAN Histone-lysine N-methyltransferase 2A OS=Homo sapiens GN=KMT2A PE=1 SV=5
CPIG2s4100029	HNF1A	66.10;sp|P20823|HNF1A_HUMAN Hepatocyte nuclear factor 1-alpha OS=Homo sapiens GN=HNF1A PE=1 SV=2
CPIG2s1120001	Spata5	46.84;sp|Q3UMC0|SPAT5_MOUSE Spermatogenesis-associated protein 5 OS=Mus musculus GN=Spata5 PE=1 SV=2
CPIG2s4180045	VEPH1	66.97;sp|Q14D04|MELT_HUMAN Ventricular zone-expressed PH domain-containing protein homolog 1 OS=Homo sapiens GN=VEPH1 PE=2 SV=1
CPIG2s1120014	NDNF	90.48;sp|Q8TB73|NDNF_HUMAN Protein NDNF OS=Homo sapiens GN=NDNF PE=2 SV=2
CPIG2s7870001	HIVEP1	58.34;sp|P15822|ZEP1_HUMAN Zinc finger protein 40 OS=Homo sapiens GN=HIVEP1 PE=1 SV=3
CPIG2s5490060	ABCC3	67.02;sp|O15438|MRP3_HUMAN Canalicular multispecific organic anion transporter 2 OS=Homo sapiens GN=ABCC3 PE=1 SV=3
CPIG2s1140042	Paip1	80.60;sp|Q8VE62|PAIP1_MOUSE Polyadenylate-binding protein-interacting protein 1 OS=Mus musculus GN=Paip1 PE=2 SV=1
CPIG2s4640012	LRCH3	77.65;sp|Q96II8|LRCH3_HUMAN Leucine-rich repeat and calponin homology domain-containing protein 3 OS=Homo sapiens GN=LRCH3 PE=1 SV=2
CPIG2s11110002	AKAP9	58.36;sp|Q99996|AKAP9_HUMAN A-kinase anchor protein 9 OS=Homo sapiens GN=AKAP9 PE=1 SV=3
CPIG2s150018	ATP7B	69.84;sp|P35670|ATP7B_HUMAN Copper-transporting ATPase 2 OS=Homo sapiens GN=ATP7B PE=1 SV=4
CPIG2s8150005	MORC2	76.77;sp|Q9Y6X9|MORC2_HUMAN MORC family CW-type zinc finger protein 2 OS=Homo sapiens GN=MORC2 PE=1 SV=2
CPIG2s9880005	ALKBH4	61.35;sp|Q9NXW9|ALKB4_HUMAN Alpha-ketoglutarate-dependent dioxygenase alkB homolog 4 OS=Homo sapiens GN=ALKBH4 PE=1 SV=1
CPIG2s6780003	Phf2	77.16;sp|Q9WTU0|PHF2_MOUSE Lysine-specific demethylase PHF2 OS=Mus musculus GN=Phf2 PE=1 SV=2
CPIG2s5400001	ATRN	80.20;sp|O75882|ATRN_HUMAN Attractin OS=Homo sapiens GN=ATRN PE=1 SV=2
CPIG2s3340008	RECQL	68.94;sp|P46063|RECQ1_HUMAN ATP-dependent DNA helicase Q1 OS=Homo sapiens GN=RECQL PE=1 SV=3
CPIG2s3290023	Ralgapb	77.98;sp|Q8BQZ4|RLGPB_MOUSE Ral GTPase-activating protein subunit beta OS=Mus musculus GN=Ralgapb PE=1 SV=2
CPIG2s3120031	Myo9a	70.94;sp|Q9Z1N3|MYO9A_RAT Unconventional myosin-IXa OS=Rattus norvegicus GN=Myo9a PE=1 SV=1
CPIG2s2650011	OTOG	51.66;sp|Q6ZRI0|OTOG_HUMAN Otogelin OS=Homo sapiens GN=OTOG PE=1 SV=3
CPIG2s11670007	HADHA	79.83;sp|P40939|ECHA_HUMAN Trifunctional enzyme subunit alpha, mitochondrial OS=Homo sapiens GN=HADHA PE=1 SV=2
CPIG2s290023	TRUB1	69.85;sp|Q8WWH5|TRUB1_HUMAN Probable tRNA pseudouridine synthase 1 OS=Homo sapiens GN=TRUB1 PE=1 SV=1
CPIG2s780007	TUBGCP6	60.37;sp|Q96RT7|GCP6_HUMAN Gamma-tubulin complex component 6 OS=Homo sapiens GN=TUBGCP6 PE=1 SV=3
CPIG2s5830003	ADCY9	87.07;sp|Q9DGG6|ADCY9_CHICK Adenylate cyclase type 9 OS=Gallus gallus GN=ADCY9 PE=2 SV=1
CPIG2s5510039	EEFSEC	74.54;sp|P57772|SELB_HUMAN Selenocysteine-specific elongation factor OS=Homo sapiens GN=EEFSEC PE=1 SV=4
CPIG2s6130001	WARS2	63.22;sp|Q9UGM6|SYWM_HUMAN Tryptophan--tRNA ligase, mitochondrial OS=Homo sapiens GN=WARS2 PE=1 SV=1
CPIG2s4520007	NSUN2	96.41;sp|Q5ZLV4|NSUN2_CHICK tRNA (cytosine(34)-C(5))-methyltransferase OS=Gallus gallus GN=NSUN2 PE=2 SV=1
CPIG2s5960004	NDUFAF4	53.15;sp|A4FUH5|NDUF4_BOVIN NADH dehydrogenase [ubiquinone] 1 alpha subcomplex assembly factor 4 OS=Bos taurus GN=NDUFAF4 PE=2 SV=1
CPIG2s6590023	Hydin	48.08;sp|Q80W93|HYDIN_MOUSE Hydrocephalus-inducing protein OS=Mus musculus GN=Hydin PE=2 SV=2
CPIG2s2770005	COPB1	98.63;sp|Q5ZIA5|COPB_CHICK Coatomer subunit beta OS=Gallus gallus GN=COPB1 PE=2 SV=1
CPIG2s8310014	PPP1R12B	63.96;sp|O60237|MYPT2_HUMAN Protein phosphatase 1 regulatory subunit 12B OS=Homo sapiens GN=PPP1R12B PE=1 SV=2
CPIG2s1530002	BEND2	45.28;sp|Q8NDZ0|BEND2_HUMAN BEN domain-containing protein 2 OS=Homo sapiens GN=BEND2 PE=2 SV=2
CPIG2s1930009	DENND4A	90.10;sp|Q7Z401|MYCPP_HUMAN C-myc promoter-binding protein OS=Homo sapiens GN=DENND4A PE=1 SV=2
CPIG2s6070036	GORASP2	73.29;sp|Q9H8Y8|GORS2_HUMAN Golgi reassembly-stacking protein 2 OS=Homo sapiens GN=GORASP2 PE=1 SV=3
CPIG2s60104	Map3k9	80.43;sp|Q3U1V8|M3K9_MOUSE Mitogen-activated protein kinase kinase kinase 9 OS=Mus musculus GN=Map3k9 PE=2 SV=2
CPIG2s6040020	STXBP3	72.02;sp|O00186|STXB3_HUMAN Syntaxin-binding protein 3 OS=Homo sapiens GN=STXBP3 PE=1 SV=2
CPIG2s9230008	DCP1B	71.91;sp|Q8IZD4|DCP1B_HUMAN mRNA-decapping enzyme 1B OS=Homo sapiens GN=DCP1B PE=1 SV=2
CPIG2s2820012	NELFA	79.55;sp|Q9H3P2|NELFA_HUMAN Negative elongation factor A OS=Homo sapiens GN=NELFA PE=1 SV=3
CPIG2s990005	USP10	97.99;sp|Q5ZJN4|UBP10_CHICK Ubiquitin carboxyl-terminal hydrolase 10 OS=Gallus gallus GN=USP10 PE=2 SV=1
CPIG2s9920013	DOCK9	57.83;sp|Q9BZ29|DOCK9_HUMAN Dedicator of cytokinesis protein 9 OS=Homo sapiens GN=DOCK9 PE=1 SV=2
CPIG2s1030069	Cacna1i	73.90;sp|Q9Z0Y8|CAC1I_RAT Voltage-dependent T-type calcium channel subunit alpha-1I OS=Rattus norvegicus GN=Cacna1i PE=2 SV=3
CPIG2s9250004	KIF1B	93.82;sp|O60333|KIF1B_HUMAN Kinesin-like protein KIF1B OS=Homo sapiens GN=KIF1B PE=1 SV=5
CPIG2s5440003	SORCS1	73.10;sp|Q8WY21|SORC1_HUMAN VPS10 domain-containing receptor SorCS1 OS=Homo sapiens GN=SORCS1 PE=1 SV=3
CPIG2s1070005	FANCD2	54.13;sp|Q9BXW9|FACD2_HUMAN Fanconi anemia group D2 protein OS=Homo sapiens GN=FANCD2 PE=1 SV=2
CPIG2s2230012	TARBP1	66.12;sp|Q13395|TARB1_HUMAN Probable methyltransferase TARBP1 OS=Homo sapiens GN=TARBP1 PE=1 SV=1
CPIG2s3970029	OMA1	73.98;sp|Q3SZN3|OMA1_BOVIN Metalloendopeptidase OMA1, mitochondrial OS=Bos taurus GN=OMA1 PE=2 SV=2
CPIG2s3270013	THADA	92.77;sp|A8C754|THADA_CHICK Thyroid adenoma-associated protein homolog OS=Gallus gallus GN=THADA PE=2 SV=1
CPIG2s7730005	Xirp1	94.90;sp|Q91957|XIRP1_CHICK Xin actin-binding repeat-containing protein 1 OS=Gallus gallus GN=Xirp1 PE=2 SV=3
CPIG2s5560038	Gpsm1	77.22;sp|Q6IR34|GPSM1_MOUSE G-protein-signaling modulator 1 OS=Mus musculus GN=Gpsm1 PE=1 SV=3
CPIG2s8230064	LOXL4	65.98;sp|Q8MJ24|LOXL4_BOVIN Lysyl oxidase homolog 4 OS=Bos taurus GN=LOXL4 PE=2 SV=1
CPIG2s700016	ERICH1	45.98;sp|Q86X53|ERIC1_HUMAN Glutamate-rich protein 1 OS=Homo sapiens GN=ERICH1 PE=1 SV=1
CPIG2s9850003	Nup160	77.68;sp|Q9Z0W3|NU160_MOUSE Nuclear pore complex protein Nup160 OS=Mus musculus GN=Nup160 PE=1 SV=2
CPIG2s980006	-	-
CPIG2s90011	METTL4	55.95;sp|Q8N3J2|METL4_HUMAN Methyltransferase-like protein 4 OS=Homo sapiens GN=METTL4 PE=2 SV=3
CPIG2s5470001	Adamts20	72.93;sp|P59511|ATS20_MOUSE A disintegrin and metalloproteinase with thrombospondin motifs 20 OS=Mus musculus GN=Adamts20 PE=2 SV=2
CPIG2s5650042	SHCBP1	70.10;sp|Q8NEM2|SHCBP_HUMAN SHC SH2 domain-binding protein 1 OS=Homo sapiens GN=SHCBP1 PE=1 SV=3
CPIG2s5240002	EGFL6	62.31;sp|Q8IUX8|EGFL6_HUMAN Epidermal growth factor-like protein 6 OS=Homo sapiens GN=EGFL6 PE=2 SV=1
CPIG2s6590001	SLC12A3	75.05;sp|P55017|S12A3_HUMAN Solute carrier family 12 member 3 OS=Homo sapiens GN=SLC12A3 PE=1 SV=3
CPIG2s9540001	TAOK3	87.17;sp|Q9I9E0|TAOK3_CHICK Serine/threonine-protein kinase TAO3 OS=Gallus gallus GN=TAOK3 PE=2 SV=2
CPIG2s13980024	TIRAP	49.34;sp|P58753|TIRAP_HUMAN Toll/interleukin-1 receptor domain-containing adapter protein OS=Homo sapiens GN=TIRAP PE=1 SV=2
CPIG2s3240003	MLIP	50.26;sp|Q5VWP3|MLIP_HUMAN Muscular LMNA-interacting protein OS=Homo sapiens GN=MLIP PE=1 SV=3
CPIG2s5650016	Slc7a10	82.20;sp|P63116|AAA1_RAT Asc-type amino acid transporter 1 OS=Rattus norvegicus GN=Slc7a10 PE=2 SV=1
CPIG2s4760015	ATP5F1	65.53;sp|P13619|AT5F1_BOVIN ATP synthase F(0) complex subunit B1, mitochondrial OS=Bos taurus GN=ATP5F1 PE=1 SV=2
CPIG2s1490007	Senp6	53.37;sp|Q6P7W0|SENP6_MOUSE Sentrin-specific protease 6 OS=Mus musculus GN=Senp6 PE=2 SV=3
CPIG2s8630002	OPTN	95.32;sp|Q90Z16|OPTN_CHICK Optineurin OS=Gallus gallus GN=OPTN PE=1 SV=1
CPIG2s7750011	ESF1	57.13;sp|Q9H501|ESF1_HUMAN ESF1 homolog OS=Homo sapiens GN=ESF1 PE=1 SV=1
CPIG2s5930013	WDR61	84.93;sp|Q5ZJH5|WDR61_CHICK WD repeat-containing protein 61 OS=Gallus gallus GN=WDR61 PE=2 SV=1
CPIG2s4100019	tf-b	35.51;sp|Q6PGT3|TRFEB_XENLA Serotransferrin-B OS=Xenopus laevis GN=tf-b PE=2 SV=1
CPIG2s3280001	AAK1	74.09;sp|F1SPM8|AAK1_PIG AP2-associated protein kinase 1 OS=Sus scrofa GN=AAK1 PE=2 SV=2
CPIG2s2320016	GPM6A	88.35;sp|Q5R9Q3|GPM6A_PONAB Neuronal membrane glycoprotein M6-a OS=Pongo abelii GN=GPM6A PE=2 SV=1
CPIG2s7760005	DIXDC1	76.59;sp|Q155Q3|DIXC1_HUMAN Dixin OS=Homo sapiens GN=DIXDC1 PE=1 SV=2
CPIG2s8680019	Sema4b	59.10;sp|Q62179|SEM4B_MOUSE Semaphorin-4B OS=Mus musculus GN=Sema4b PE=1 SV=2
CPIG2s4470007	wt1-a	77.30;sp|B7ZSG3|WT1A_XENLA Wilms tumor protein homolog A OS=Xenopus laevis GN=wt1-a PE=2 SV=1
CPIG2s6110039	TRRAP	94.34;sp|Q9Y4A5|TRRAP_HUMAN Transformation/transcription domain-associated protein OS=Homo sapiens GN=TRRAP PE=1 SV=3
CPIG2s3290013	Fer1l4	51.27;sp|A3KGK3|FR1L4_MOUSE Fer-1-like protein 4 OS=Mus musculus GN=Fer1l4 PE=2 SV=3
CPIG2s6200009	TNPO3	91.59;sp|Q9Y5L0|TNPO3_HUMAN Transportin-3 OS=Homo sapiens GN=TNPO3 PE=1 SV=3
CPIG2s2390009	SLC7A9	49.79;sp|P82251|BAT1_HUMAN b(0,+)-type amino acid transporter 1 OS=Homo sapiens GN=SLC7A9 PE=1 SV=1
CPIG2s6600034	EDC4	71.74;sp|Q6P2E9|EDC4_HUMAN Enhancer of mRNA-decapping protein 4 OS=Homo sapiens GN=EDC4 PE=1 SV=1
CPIG2s2080001	CACHD1	81.27;sp|Q5VU97|CAHD1_HUMAN VWFA and cache domain-containing protein 1 OS=Homo sapiens GN=CACHD1 PE=2 SV=2
CPIG2s11200008	UHRF1	72.29;sp|Q96T88|UHRF1_HUMAN E3 ubiquitin-protein ligase UHRF1 OS=Homo sapiens GN=UHRF1 PE=1 SV=1
CPIG2s4100025	PIK3IP1	66.02;sp|Q1RMT9|P3IP1_BOVIN Phosphoinositide-3-kinase-interacting protein 1 OS=Bos taurus GN=PIK3IP1 PE=2 SV=1
CPIG2s3730061	Atxn2	83.13;sp|O70305|ATX2_MOUSE Ataxin-2 OS=Mus musculus GN=Atxn2 PE=1 SV=1
CPIG2s1090014	MRPL18	64.02;sp|Q9H0U6|RM18_HUMAN 39S ribosomal protein L18, mitochondrial OS=Homo sapiens GN=MRPL18 PE=1 SV=1
CPIG2s1090012	IGF2R	58.46;sp|P11717|MPRI_HUMAN Cation-independent mannose-6-phosphate receptor OS=Homo sapiens GN=IGF2R PE=1 SV=3
CPIG2s1930043	Fam169b	56.65;sp|Q8CHT6|F169B_MOUSE Protein FAM169B OS=Mus musculus GN=Fam169b PE=2 SV=1
CPIG2s10650004	AGR2	61.14;sp|Q5R7P1|AGR2_PONAB Anterior gradient protein 2 homolog OS=Pongo abelii GN=AGR2 PE=2 SV=1
CPIG2s5580004	PPP2R5E	91.38;sp|Q16537|2A5E_HUMAN Serine/threonine-protein phosphatase 2A 56 kDa regulatory subunit epsilon isoform OS=Homo sapiens GN=PPP2R5E PE=1 SV=1
CPIG2s70013	Itfg2	72.69;sp|Q91WI7|ITFG2_MOUSE Integrin-alpha FG-GAP repeat-containing protein 2 OS=Mus musculus GN=Itfg2 PE=2 SV=1
CPIG2s10360003	FAM83D	47.86;sp|Q9H4H8|FA83D_HUMAN Protein FAM83D OS=Homo sapiens GN=FAM83D PE=1 SV=3
CPIG2s1700020	MFI2	61.46;sp|P08582|TRFM_HUMAN Melanotransferrin OS=Homo sapiens GN=MFI2 PE=1 SV=2
CPIG2s1370016	WDR91	97.62;sp|Q5ZLL7|WDR91_CHICK WD repeat-containing protein 91 OS=Gallus gallus GN=WDR91 PE=2 SV=1
CPIG2s5650051	ITFG1	78.58;sp|Q8TB96|TIP_HUMAN T-cell immunomodulatory protein OS=Homo sapiens GN=ITFG1 PE=1 SV=1
CPIG2s6100008	Tulp4	82.26;sp|Q9JIL5|TULP4_MOUSE Tubby-related protein 4 OS=Mus musculus GN=Tulp4 PE=2 SV=1
CPIG2s4160010	TFDP2	84.04;sp|Q14188|TFDP2_HUMAN Transcription factor Dp-2 OS=Homo sapiens GN=TFDP2 PE=1 SV=2
CPIG2s3300003	AASS	75.06;sp|A8E657|AASS_BOVIN Alpha-aminoadipic semialdehyde synthase, mitochondrial OS=Bos taurus GN=AASS PE=2 SV=1
CPIG2s8650002	A2M	56.19;sp|P01023|A2MG_HUMAN Alpha-2-macroglobulin OS=Homo sapiens GN=A2M PE=1 SV=3
CPIG2s5590003	A1CF	81.57;sp|Q9NQ94|A1CF_HUMAN APOBEC1 complementation factor OS=Homo sapiens GN=A1CF PE=1 SV=1
CPIG2s1680007	NPAT	49.31;sp|Q14207|NPAT_HUMAN Protein NPAT OS=Homo sapiens GN=NPAT PE=1 SV=3
CPIG2s2320003	AGA	68.09;sp|P20933|ASPG_HUMAN N(4)-(beta-N-acetylglucosaminyl)-L-asparaginase OS=Homo sapiens GN=AGA PE=1 SV=2
CPIG2s5690006	GMNC	54.58;sp|A6NCL1|GEMC1_HUMAN Geminin coiled-coil domain-containing protein 1 OS=Homo sapiens GN=GMNC PE=3 SV=2
CPIG2s1470015	ANKRD16	55.59;sp|Q6P6B7|ANR16_HUMAN Ankyrin repeat domain-containing protein 16 OS=Homo sapiens GN=ANKRD16 PE=1 SV=1
CPIG2s7640004	Foxk1	82.79;sp|P42128|FOXK1_MOUSE Forkhead box protein K1 OS=Mus musculus GN=Foxk1 PE=1 SV=2
CPIG2s3250004	GUCY1B3	97.73;sp|Q4ZHR9|GCYB1_CANFA Guanylate cyclase soluble subunit beta-1 OS=Canis familiaris GN=GUCY1B3 PE=2 SV=1
CPIG2s2390015	ZP2	27.29;sp|O77726|ZP2_MACRA Zona pellucida sperm-binding protein 2 OS=Macaca radiata GN=ZP2 PE=2 SV=1
CPIG2s2290039	VTG1	89.75;sp|P87498|VIT1_CHICK Vitellogenin-1 OS=Gallus gallus GN=VTG1 PE=1 SV=1
CPIG2s13800005	POLR1B	73.84;sp|Q9H9Y6|RPA2_HUMAN DNA-directed RNA polymerase I subunit RPA2 OS=Homo sapiens GN=POLR1B PE=1 SV=2
CPIG2s4830020	LONP1	88.42;sp|P36776|LONM_HUMAN Lon protease homolog, mitochondrial OS=Homo sapiens GN=LONP1 PE=1 SV=2
CPIG2s360004	Lrig1	72.12;sp|P70193|LRIG1_MOUSE Leucine-rich repeats and immunoglobulin-like domains protein 1 OS=Mus musculus GN=Lrig1 PE=2 SV=2
CPIG2s8680043	ANP32A	91.16;sp|Q8HY67|AN32A_CANFA Acidic leucine-rich nuclear phosphoprotein 32 family member A OS=Canis familiaris GN=ANP32A PE=2 SV=1
CPIG2s3770040	BCAR3	70.60;sp|Q58DL5|BCAR3_BOVIN Breast cancer anti-estrogen resistance protein 3 OS=Bos taurus GN=BCAR3 PE=2 SV=2
CPIG2s1890001	ascc3	97.69;sp|F1NTD6|ASCC3_CHICK Activating signal cointegrator 1 complex subunit 3 OS=Gallus gallus GN=ascc3 PE=3 SV=2
CPIG2s6340006	RALYL	71.74;sp|Q86SE5|RALYL_HUMAN RNA-binding Raly-like protein OS=Homo sapiens GN=RALYL PE=1 SV=2
CPIG2s5590007	ATAD1	93.37;sp|F6QV99|ATAD1_BOVIN ATPase family AAA domain-containing protein 1 OS=Bos taurus GN=ATAD1 PE=2 SV=2
CPIG2s1110026	RPS6KC1	68.13;sp|Q96S38|KS6C1_HUMAN Ribosomal protein S6 kinase delta-1 OS=Homo sapiens GN=RPS6KC1 PE=1 SV=2
CPIG2s2840029	SGSH	81.78;sp|P51688|SPHM_HUMAN N-sulphoglucosamine sulphohydrolase OS=Homo sapiens GN=SGSH PE=1 SV=1
CPIG2s920017	ROCK2	84.90;sp|Q28021|ROCK2_BOVIN Rho-associated protein kinase 2 OS=Bos taurus GN=ROCK2 PE=1 SV=1
CPIG2s210011	B3GALTL	73.45;sp|Q6Y288|B3GLT_HUMAN Beta-1,3-glucosyltransferase OS=Homo sapiens GN=B3GALTL PE=1 SV=2
CPIG2s3860028	SENP1	67.65;sp|Q9P0U3|SENP1_HUMAN Sentrin-specific protease 1 OS=Homo sapiens GN=SENP1 PE=1 SV=2
CPIG2s5650055	N4BP1	92.51;sp|Q5ZLE9|N4BP1_CHICK NEDD4-binding protein 1 OS=Gallus gallus GN=N4BP1 PE=2 SV=1
CPIG2s6600010	DRC7	55.24;sp|Q95JL1|DRC7_MACFA Dynein regulatory complex subunit 7 OS=Macaca fascicularis GN=DRC7 PE=2 SV=3
CPIG2s8000001	ARNTL	89.97;sp|Q9I8T7|BMAL1_CHICK Aryl hydrocarbon receptor nuclear translocator-like protein 1 OS=Gallus gallus GN=ARNTL PE=1 SV=1
CPIG2s7820006	APC2	57.29;sp|O95996|APC2_HUMAN Adenomatous polyposis coli protein 2 OS=Homo sapiens GN=APC2 PE=1 SV=1
CPIG2s4160055	PIK3CB	85.44;sp|P42338|PK3CB_HUMAN Phosphatidylinositol 4,5-bisphosphate 3-kinase catalytic subunit beta isoform OS=Homo sapiens GN=PIK3CB PE=1 SV=1
CPIG2s10500017	CDC45	78.42;sp|O75419|CDC45_HUMAN Cell division control protein 45 homolog OS=Homo sapiens GN=CDC45 PE=1 SV=1
CPIG2s7140031	KIAA0556	50.12;sp|O60303|K0556_HUMAN Uncharacterized protein KIAA0556 OS=Homo sapiens GN=KIAA0556 PE=1 SV=4
CPIG2s1630001	TXLNB	84.82;sp|Q9I969|TXLNB_CHICK Beta-taxilin OS=Gallus gallus GN=TXLNB PE=2 SV=1
CPIG2s220025	APOOL	91.18;sp|Q5ZK55|MIC27_CHICK MICOS complex subunit MIC27 OS=Gallus gallus GN=APOOL PE=2 SV=1
CPIG2s7310020	SLC5A3	87.18;sp|P31637|SC5A3_CANFA Sodium/myo-inositol cotransporter OS=Canis familiaris GN=SLC5A3 PE=2 SV=1
CPIG2s2210025	PCSK1	84.44;sp|P29120|NEC1_HUMAN Neuroendocrine convertase 1 OS=Homo sapiens GN=PCSK1 PE=1 SV=2
CPIG2s170003	TBC1D31	63.19;sp|Q96DN5|TBC31_HUMAN TBC1 domain family member 31 OS=Homo sapiens GN=TBC1D31 PE=2 SV=2
CPIG2s9510001	CCNH	85.37;sp|Q3ZBL9|CCNH_BOVIN Cyclin-H OS=Bos taurus GN=CCNH PE=2 SV=1
CPIG2s8290003	EIF2AK3	80.57;sp|Q9NZJ5|E2AK3_HUMAN Eukaryotic translation initiation factor 2-alpha kinase 3 OS=Homo sapiens GN=EIF2AK3 PE=1 SV=3
CPIG2s3690012	USP38	73.81;sp|Q8NB14|UBP38_HUMAN Ubiquitin carboxyl-terminal hydrolase 38 OS=Homo sapiens GN=USP38 PE=1 SV=2
CPIG2s1290038	C1S	55.03;sp|P09871|C1S_HUMAN Complement C1s subcomponent OS=Homo sapiens GN=C1S PE=1 SV=1
CPIG2s360028	PPP4R2	98.73;sp|Q5ZMU6|PP4R2_CHICK Serine/threonine-protein phosphatase 4 regulatory subunit 2 OS=Gallus gallus GN=PPP4R2 PE=2 SV=1
CPIG2s60095	Papln	47.14;sp|Q9EPX2|PPN_MOUSE Papilin OS=Mus musculus GN=Papln PE=2 SV=2
CPIG2s5720010	LPCAT1	73.54;sp|Q8NF37|PCAT1_HUMAN Lysophosphatidylcholine acyltransferase 1 OS=Homo sapiens GN=LPCAT1 PE=1 SV=2
CPIG2s5560047	PSMD5	71.10;sp|Q16401|PSMD5_HUMAN 26S proteasome non-ATPase regulatory subunit 5 OS=Homo sapiens GN=PSMD5 PE=1 SV=3
CPIG2s5930021	Lactb	70.72;sp|Q9EP89|LACTB_MOUSE Serine beta-lactamase-like protein LACTB, mitochondrial OS=Mus musculus GN=Lactb PE=1 SV=1
CPIG2s500028	TNKS	96.80;sp|O95271|TNKS1_HUMAN Tankyrase-1 OS=Homo sapiens GN=TNKS PE=1 SV=2
CPIG2s220021	CHML	65.03;sp|P26374|RAE2_HUMAN Rab proteins geranylgeranyltransferase component A 2 OS=Homo sapiens GN=CHML PE=1 SV=2
CPIG2s8250009	ALG5	80.79;sp|Q9Y673|ALG5_HUMAN Dolichyl-phosphate beta-glucosyltransferase OS=Homo sapiens GN=ALG5 PE=1 SV=1
CPIG2s3680039	TEX9	67.98;sp|Q8N6V9|TEX9_HUMAN Testis-expressed sequence 9 protein OS=Homo sapiens GN=TEX9 PE=2 SV=1
CPIG2s9100017	HSPA4	83.27;sp|Q5RDM4|HSP74_PONAB Heat shock 70 kDa protein 4 OS=Pongo abelii GN=HSPA4 PE=2 SV=1
CPIG2s2690069	RPL3L	85.47;sp|Q3SZ10|RL3L_BOVIN 60S ribosomal protein L3-like OS=Bos taurus GN=RPL3L PE=2 SV=3
CPIG2s4390010	Exog	71.20;sp|Q8C163|EXOG_MOUSE Nuclease EXOG, mitochondrial OS=Mus musculus GN=Exog PE=2 SV=1
CPIG2s4020016	STAB2	63.12;sp|Q8WWQ8|STAB2_HUMAN Stabilin-2 OS=Homo sapiens GN=STAB2 PE=1 SV=3
CPIG2s4200006	KITLG	96.86;sp|Q09108|SCF_CHICK Kit ligand OS=Gallus gallus GN=KITLG PE=2 SV=1
CPIG2s7320021	KIAA1024	78.70;sp|Q9UPX6|K1024_HUMAN UPF0258 protein KIAA1024 OS=Homo sapiens GN=KIAA1024 PE=2 SV=3
CPIG2s1600010	SASH1	75.60;sp|O94885|SASH1_HUMAN SAM and SH3 domain-containing protein 1 OS=Homo sapiens GN=SASH1 PE=1 SV=3
CPIG2s6630008	GJA5	97.02;sp|P18860|CXA5_CHICK Gap junction alpha-5 protein OS=Gallus gallus GN=GJA5 PE=2 SV=2
CPIG2s9570001	GIGYF2	83.62;sp|Q6Y7W6|PERQ2_HUMAN PERQ amino acid-rich with GYF domain-containing protein 2 OS=Homo sapiens GN=GIGYF2 PE=1 SV=1
CPIG2s3450028	DHX30	99.63;sp|Q5ZI74|DHX30_CHICK Putative ATP-dependent RNA helicase DHX30 OS=Gallus gallus GN=DHX30 PE=2 SV=1
CPIG2s770026	Crip2	81.52;sp|Q9DCT8|CRIP2_MOUSE Cysteine-rich protein 2 OS=Mus musculus GN=Crip2 PE=1 SV=1
CPIG2s10690010	Unknown	37.88;sp|Q6GQV0|CP059_MOUSE Uncharacterized protein C16orf59 homolog OS=Mus musculus PE=2 SV=1
CPIG2s4430039	PHTF2	89.05;sp|Q5ZKN3|PHTF2_CHICK Putative homeodomain transcription factor 2 OS=Gallus gallus GN=PHTF2 PE=2 SV=1
CPIG2s1030072	TNRC6B	89.34;sp|Q9UPQ9|TNR6B_HUMAN Trinucleotide repeat-containing gene 6B protein OS=Homo sapiens GN=TNRC6B PE=1 SV=4
CPIG2s4480044	OTUD3	64.16;sp|Q5T2D3|OTUD3_HUMAN OTU domain-containing protein 3 OS=Homo sapiens GN=OTUD3 PE=1 SV=1
CPIG2s2710022	C1orf112	61.85;sp|Q9NSG2|CA112_HUMAN Uncharacterized protein C1orf112 OS=Homo sapiens GN=C1orf112 PE=1 SV=1
CPIG2s4470002	TCP11L1	69.08;sp|Q9NUJ3|T11L1_HUMAN T-complex protein 11-like protein 1 OS=Homo sapiens GN=TCP11L1 PE=1 SV=1
CPIG2s3480002	ASPG	51.82;sp|Q86U10|LPP60_HUMAN 60 kDa lysophospholipase OS=Homo sapiens GN=ASPG PE=2 SV=3
CPIG2s1520008	MYO7A	88.86;sp|Q13402|MYO7A_HUMAN Unconventional myosin-VIIa OS=Homo sapiens GN=MYO7A PE=1 SV=2
CPIG2s5800004	Irg1	65.95;sp|P54987|IRG1_MOUSE Cis-aconitate decarboxylase OS=Mus musculus GN=Irg1 PE=1 SV=2
CPIG2s7800010	ROS1	89.97;sp|P08941|ROS1_CHICK Proto-oncogene tyrosine-protein kinase ROS OS=Gallus gallus GN=ROS1 PE=1 SV=3
CPIG2s3290024	CHD6	72.31;sp|Q8TD26|CHD6_HUMAN Chromodomain-helicase-DNA-binding protein 6 OS=Homo sapiens GN=CHD6 PE=1 SV=4
CPIG2s5400003	C20orf194	76.18;sp|Q5TEA3|CT194_HUMAN Uncharacterized protein C20orf194 OS=Homo sapiens GN=C20orf194 PE=1 SV=1
CPIG2s60025	PACSIN3	59.26;sp|Q9UKS6|PACN3_HUMAN Protein kinase C and casein kinase substrate in neurons protein 3 OS=Homo sapiens GN=PACSIN3 PE=1 SV=2
CPIG2s6580015	Tbc1d2	54.97;sp|B1AVH7|TBD2A_MOUSE TBC1 domain family member 2A OS=Mus musculus GN=Tbc1d2 PE=2 SV=1
CPIG2s9500015	PTDSS1	94.85;sp|E1BYA3|PTSS2_CHICK Phosphatidylserine synthase 2 OS=Gallus gallus GN=PTDSS1 PE=3 SV=1
CPIG2s3680019	ADAL	73.80;sp|Q6DHV7|ADAL_HUMAN Adenosine deaminase-like protein OS=Homo sapiens GN=ADAL PE=2 SV=2
CPIG2s3060012	Fkbp15	65.00;sp|Q6P9Q6|FKB15_MOUSE FK506-binding protein 15 OS=Mus musculus GN=Fkbp15 PE=1 SV=2
CPIG2s3660011	CCDC37	45.25;sp|Q494V2|CCD37_HUMAN Coiled-coil domain-containing protein 37 OS=Homo sapiens GN=CCDC37 PE=2 SV=1
CPIG2s3300019	ST7	96.20;sp|A0M8U1|ST7_CHICK Suppressor of tumorigenicity 7 protein homolog OS=Gallus gallus GN=ST7 PE=3 SV=1
CPIG2s2280012	VAPA	87.95;sp|Q5R601|VAPA_PONAB Vesicle-associated membrane protein-associated protein A OS=Pongo abelii GN=VAPA PE=2 SV=2
CPIG2s4370008	GLI3	86.73;sp|Q9IA31|GLI3_CHICK Transcriptional activator GLI3 (Fragment) OS=Gallus gallus GN=GLI3 PE=1 SV=1
CPIG2s260026	DCBLD2	79.17;sp|Q96PD2|DCBD2_HUMAN Discoidin, CUB and LCCL domain-containing protein 2 OS=Homo sapiens GN=DCBLD2 PE=1 SV=1
CPIG2s6590017	SF3B3	98.36;sp|Q15393|SF3B3_HUMAN Splicing factor 3B subunit 3 OS=Homo sapiens GN=SF3B3 PE=1 SV=4
CPIG2s6600021	HERPUD1	47.21;sp|Q5R5B0|HERP1_PONAB Homocysteine-responsive endoplasmic reticulum-resident ubiquitin-like domain member 1 protein OS=Pongo abelii GN=HERPUD1 PE=2 SV=1
CPIG2s3650005	NSMAF	79.47;sp|Q92636|FAN_HUMAN Protein FAN OS=Homo sapiens GN=NSMAF PE=1 SV=2
CPIG2s1070008	Sema3d	47.71;sp|Q8BH34|SEM3D_MOUSE Semaphorin-3D OS=Mus musculus GN=Sema3d PE=1 SV=1
CPIG2s210014	USPL1	35.88;sp|Q5W0Q7|USPL1_HUMAN SUMO-specific isopeptidase USPL1 OS=Homo sapiens GN=USPL1 PE=1 SV=1
CPIG2s170015	NDUFB9	82.76;sp|Q02369|NDUB9_BOVIN NADH dehydrogenase [ubiquinone] 1 beta subcomplex subunit 9 OS=Bos taurus GN=NDUFB9 PE=1 SV=2
CPIG2s7320009	ACAN	94.39;sp|P07898|PGCA_CHICK Aggrecan core protein OS=Gallus gallus GN=ACAN PE=1 SV=2
CPIG2s5870003	KIAA1211L	36.32;sp|Q6NV74|K121L_HUMAN Uncharacterized protein KIAA1211-like OS=Homo sapiens GN=KIAA1211L PE=2 SV=3
CPIG2s10650007	ANKMY2	97.49;sp|Q5ZMD2|ANKY2_CHICK Ankyrin repeat and MYND domain-containing protein 2 OS=Gallus gallus GN=ANKMY2 PE=2 SV=1
CPIG2s490008	SPATA5L1	64.68;sp|A7YSY2|SPA5L_BOVIN Spermatogenesis-associated protein 5-like protein 1 OS=Bos taurus GN=SPATA5L1 PE=2 SV=1
CPIG2s3110008	NUP133	74.29;sp|Q8WUM0|NU133_HUMAN Nuclear pore complex protein Nup133 OS=Homo sapiens GN=NUP133 PE=1 SV=2
CPIG2s4230010	TMC5	52.21;sp|Q6UXY8|TMC5_HUMAN Transmembrane channel-like protein 5 OS=Homo sapiens GN=TMC5 PE=2 SV=3
CPIG2s4470004	QSER1	68.78;sp|Q2KHR3|QSER1_HUMAN Glutamine and serine-rich protein 1 OS=Homo sapiens GN=QSER1 PE=1 SV=3
CPIG2s20005	WNK1	66.46;sp|Q9H4A3|WNK1_HUMAN Serine/threonine-protein kinase WNK1 OS=Homo sapiens GN=WNK1 PE=1 SV=2
CPIG2s830010	PTPRU	98.39;sp|Q6YI48|PTPRU_CHICK Receptor-type tyrosine-protein phosphatase U OS=Gallus gallus GN=PTPRU PE=2 SV=1
CPIG2s2280010	RALBP1	85.13;sp|Q15311|RBP1_HUMAN RalA-binding protein 1 OS=Homo sapiens GN=RALBP1 PE=1 SV=3
CPIG2s1500034	PTAR1	73.30;sp|Q7Z6K3|PTAR1_HUMAN Protein prenyltransferase alpha subunit repeat-containing protein 1 OS=Homo sapiens GN=PTAR1 PE=1 SV=2
CPIG2s10690048	Xpo6	89.94;sp|Q924Z6|XPO6_MOUSE Exportin-6 OS=Mus musculus GN=Xpo6 PE=2 SV=2
CPIG2s6350022	INTS9	89.59;sp|Q5ZKK2|INT9_CHICK Integrator complex subunit 9 OS=Gallus gallus GN=INTS9 PE=2 SV=1
CPIG2s6850014	GSS	70.89;sp|P48637|GSHB_HUMAN Glutathione synthetase OS=Homo sapiens GN=GSS PE=1 SV=1
CPIG2s1470016	FBXO18	48.52;sp|Q8NFZ0|FBX18_HUMAN F-box only protein 18 OS=Homo sapiens GN=FBXO18 PE=1 SV=2
CPIG2s60040	GYLTL1B	96.94;sp|Q66PG4|LARG2_CHICK Glycosyltransferase-like protein LARGE2 OS=Gallus gallus GN=GYLTL1B PE=2 SV=1
CPIG2s6440009	WDR72	59.58;sp|Q3MJ13|WDR72_HUMAN WD repeat-containing protein 72 OS=Homo sapiens GN=WDR72 PE=2 SV=2
CPIG2s5350009	Gabrr1	83.20;sp|P50572|GBRR1_RAT Gamma-aminobutyric acid receptor subunit rho-1 OS=Rattus norvegicus GN=Gabrr1 PE=1 SV=2
CPIG2s290024	FAM160B1	81.55;sp|Q5W0V3|F16B1_HUMAN Protein FAM160B1 OS=Homo sapiens GN=FAM160B1 PE=1 SV=1
CPIG2s9570011	Iws1	69.26;sp|Q3SWT4|IWS1_RAT Protein IWS1 homolog OS=Rattus norvegicus GN=Iws1 PE=2 SV=1
CPIG2s6130009	KIAA2018	65.53;sp|Q68DE3|K2018_HUMAN Basic helix-loop-helix domain-containing protein KIAA2018 OS=Homo sapiens GN=KIAA2018 PE=1 SV=3
CPIG2s8780043	TANGO6	59.38;sp|Q9C0B7|TNG6_HUMAN Transport and Golgi organization protein 6 homolog OS=Homo sapiens GN=TANGO6 PE=1 SV=2
CPIG2s2400030	ANXA8	69.94;sp|Q95L54|ANXA8_BOVIN Annexin A8 OS=Bos taurus GN=ANXA8 PE=2 SV=1
CPIG2s11390001	TRPM8	72.41;sp|Q7Z2W7|TRPM8_HUMAN Transient receptor potential cation channel subfamily M member 8 OS=Homo sapiens GN=TRPM8 PE=1 SV=2
CPIG2s8090006	Gys2	74.48;sp|P17625|GYS2_RAT Glycogen [starch] synthase, liver OS=Rattus norvegicus GN=Gys2 PE=2 SV=2
CPIG2s4640044	ALG3	69.19;sp|Q92685|ALG3_HUMAN Dol-P-Man:Man(5)GlcNAc(2)-PP-Dol alpha-1,3-mannosyltransferase OS=Homo sapiens GN=ALG3 PE=1 SV=1
CPIG2s240018	NOV	89.45;sp|P28686|NOV_CHICK Protein NOV OS=Gallus gallus GN=NOV PE=2 SV=1
CPIG2s1110010	RCOR3	93.95;sp|Q9P2K3|RCOR3_HUMAN REST corepressor 3 OS=Homo sapiens GN=RCOR3 PE=1 SV=2
CPIG2s1940028	Chd5	86.01;sp|D3ZD32|CHD5_RAT Chromodomain-helicase-DNA-binding protein 5 OS=Rattus norvegicus GN=Chd5 PE=1 SV=1
CPIG2s2840093	EXOC7	82.88;sp|Q9UPT5|EXOC7_HUMAN Exocyst complex component 7 OS=Homo sapiens GN=EXOC7 PE=1 SV=3
CPIG2s10020018	Bbs2	80.22;sp|Q99MH9|BBS2_RAT Bardet-Biedl syndrome 2 protein homolog OS=Rattus norvegicus GN=Bbs2 PE=2 SV=1
CPIG2s4230023	OTOA	58.20;sp|Q7RTW8|OTOAN_HUMAN Otoancorin OS=Homo sapiens GN=OTOA PE=1 SV=1
CPIG2s5120006	CLIP2	75.89;sp|Q9UDT6|CLIP2_HUMAN CAP-Gly domain-containing linker protein 2 OS=Homo sapiens GN=CLIP2 PE=1 SV=1
CPIG2s11720001	Ppid	88.08;sp|Q6DGG0|PPID_RAT Peptidyl-prolyl cis-trans isomerase D OS=Rattus norvegicus GN=Ppid PE=1 SV=3
CPIG2s9630008	GPR144	44.59;sp|Q7Z7M1|GP144_HUMAN Probable G-protein coupled receptor 144 OS=Homo sapiens GN=GPR144 PE=2 SV=1
CPIG2s6370011	ADAR	53.33;sp|P55265|DSRAD_HUMAN Double-stranded RNA-specific adenosine deaminase OS=Homo sapiens GN=ADAR PE=1 SV=4
CPIG2s2810010	IPMK	72.00;sp|Q8NFU5|IPMK_HUMAN Inositol polyphosphate multikinase OS=Homo sapiens GN=IPMK PE=1 SV=1
CPIG2s4760010	DDX20	57.28;sp|Q9UHI6|DDX20_HUMAN Probable ATP-dependent RNA helicase DDX20 OS=Homo sapiens GN=DDX20 PE=1 SV=2
CPIG2s2840076	RECQL5	44.03;sp|O94762|RECQ5_HUMAN ATP-dependent DNA helicase Q5 OS=Homo sapiens GN=RECQL5 PE=1 SV=2
CPIG2s1420019	HEPHL1	59.10;sp|Q6MZM0|HPHL1_HUMAN Hephaestin-like protein 1 OS=Homo sapiens GN=HEPHL1 PE=2 SV=2
CPIG2s8270001	Etv1	84.88;sp|P41164|ETV1_MOUSE ETS translocation variant 1 OS=Mus musculus GN=Etv1 PE=2 SV=1
CPIG2s1030026	CARD11	38.88;sp|Q9BXL7|CAR11_HUMAN Caspase recruitment domain-containing protein 11 OS=Homo sapiens GN=CARD11 PE=1 SV=3
CPIG2s3090004	KIAA0319	63.84;sp|Q5VV43|K0319_HUMAN Dyslexia-associated protein KIAA0319 OS=Homo sapiens GN=KIAA0319 PE=1 SV=1
CPIG2s1090002	Pde10a	89.83;sp|Q9QYJ6|PDE10_RAT cAMP and cAMP-inhibited cGMP 3',5'-cyclic phosphodiesterase 10A OS=Rattus norvegicus GN=Pde10a PE=1 SV=1
CPIG2s1140018	DAB2	60.51;sp|P98082|DAB2_HUMAN Disabled homolog 2 OS=Homo sapiens GN=DAB2 PE=1 SV=3
CPIG2s770036	ATF6	61.27;sp|P18850|ATF6A_HUMAN Cyclic AMP-dependent transcription factor ATF-6 alpha OS=Homo sapiens GN=ATF6 PE=1 SV=3
CPIG2s4710002	MGAT4C	85.32;sp|Q9UBM8|MGT4C_HUMAN Alpha-1,3-mannosyl-glycoprotein 4-beta-N-acetylglucosaminyltransferase C OS=Homo sapiens GN=MGAT4C PE=2 SV=2
CPIG2s1120020	USP53	61.16;sp|Q70EK8|UBP53_HUMAN Inactive ubiquitin carboxyl-terminal hydrolase 53 OS=Homo sapiens GN=USP53 PE=2 SV=2
CPIG2s4540007	ANAPC1	82.25;sp|Q9H1A4|APC1_HUMAN Anaphase-promoting complex subunit 1 OS=Homo sapiens GN=ANAPC1 PE=1 SV=1
CPIG2s10440004	KCNJ16	65.23;sp|Q9NPI9|KCJ16_HUMAN Inward rectifier potassium channel 16 OS=Homo sapiens GN=KCNJ16 PE=2 SV=1
CPIG2s3440001	Dok7	51.88;sp|Q18PE0|DOK7_MOUSE Protein Dok-7 OS=Mus musculus GN=Dok7 PE=1 SV=1
CPIG2s3970032	C8A	54.00;sp|P98136|CO8A_RABIT Complement component C8 alpha chain OS=Oryctolagus cuniculus GN=C8A PE=1 SV=1
CPIG2s6760044	ACAC	98.04;sp|P11029|ACAC_CHICK Acetyl-CoA carboxylase OS=Gallus gallus GN=ACAC PE=1 SV=1
CPIG2s800007	LY86	85.71;sp|Q90890|LY86_CHICK Lymphocyte antigen 86 OS=Gallus gallus GN=LY86 PE=1 SV=1
CPIG2s5010001	Cask	92.27;sp|O70589|CSKP_MOUSE Peripheral plasma membrane protein CASK OS=Mus musculus GN=Cask PE=1 SV=2
CPIG2s5320001	Me3	79.63;sp|Q8BMF3|MAON_MOUSE NADP-dependent malic enzyme, mitochondrial OS=Mus musculus GN=Me3 PE=1 SV=2
CPIG2s2660002	MCMBP	96.80;sp|Q5ZJV4|MCMBP_CHICK Mini-chromosome maintenance complex-binding protein OS=Gallus gallus GN=MCMBP PE=2 SV=2
CPIG2s7030002	PHAX	95.88;sp|Q5ZLY0|PHAX_CHICK Phosphorylated adapter RNA export protein OS=Gallus gallus GN=PHAX PE=2 SV=1
CPIG2s7620006	FN1	83.03;sp|P07589|FINC_BOVIN Fibronectin OS=Bos taurus GN=FN1 PE=1 SV=4
CPIG2s14190003	IFT57	75.00;sp|Q5EA95|IFT57_BOVIN Intraflagellar transport protein 57 homolog OS=Bos taurus GN=IFT57 PE=1 SV=1
CPIG2s6760053	USP32	86.55;sp|Q8NFA0|UBP32_HUMAN Ubiquitin carboxyl-terminal hydrolase 32 OS=Homo sapiens GN=USP32 PE=1 SV=1
CPIG2s2690079	Tsc2	80.57;sp|P49816|TSC2_RAT Tuberin OS=Rattus norvegicus GN=Tsc2 PE=1 SV=1
CPIG2s5560001	CEL	68.11;sp|P30122|CEL_BOVIN Bile salt-activated lipase (Fragment) OS=Bos taurus GN=CEL PE=1 SV=2
CPIG2s8160003	Fbxw10	37.00;sp|Q5SUS0|FBW10_MOUSE F-box/WD repeat-containing protein 10 OS=Mus musculus GN=Fbxw10 PE=2 SV=1
CPIG2s8240002	ABCC1	51.91;sp|Q5F364|MRP1_CHICK Multidrug resistance-associated protein 1 OS=Gallus gallus GN=ABCC1 PE=2 SV=1
CPIG2s7750010	XDH	91.01;sp|P47990|XDH_CHICK Xanthine dehydrogenase/oxidase OS=Gallus gallus GN=XDH PE=1 SV=1
CPIG2s2690076	Znf598	60.39;sp|Q80YR4|ZN598_MOUSE Zinc finger protein 598 OS=Mus musculus GN=Znf598 PE=2 SV=1
CPIG2s4430001	LRRK2	72.18;sp|Q5S007|LRRK2_HUMAN Leucine-rich repeat serine/threonine-protein kinase 2 OS=Homo sapiens GN=LRRK2 PE=1 SV=2
CPIG2s640060	MALSU1	64.93;sp|Q96EH3|MASU1_HUMAN Mitochondrial assembly of ribosomal large subunit protein 1 OS=Homo sapiens GN=MALSU1 PE=1 SV=1
CPIG2s3450042	NKTR	61.21;sp|P30414|NKTR_HUMAN NK-tumor recognition protein OS=Homo sapiens GN=NKTR PE=1 SV=2
CPIG2s4320006	TRMU	98.10;sp|Q5ZKW0|MTU1_CHICK Mitochondrial tRNA-specific 2-thiouridylase 1 OS=Gallus gallus GN=TRMU PE=2 SV=1
CPIG2s5480008	Cep83	62.36;sp|Q9D5R3|CEP83_MOUSE Centrosomal protein of 83 kDa OS=Mus musculus GN=Cep83 PE=2 SV=2
CPIG2s1070032	Sema3g	63.36;sp|Q4LFA9|SEM3G_MOUSE Semaphorin-3G OS=Mus musculus GN=Sema3g PE=2 SV=1
CPIG2s990021	PLCG2	82.67;sp|P16885|PLCG2_HUMAN 1-phosphatidylinositol 4,5-bisphosphate phosphodiesterase gamma-2 OS=Homo sapiens GN=PLCG2 PE=1 SV=4
CPIG2s1130002	SORL1	78.33;sp|Q92673|SORL_HUMAN Sortilin-related receptor OS=Homo sapiens GN=SORL1 PE=1 SV=2
CPIG2s9770013	TOE1	50.38;sp|Q17QN2|TOE1_BOVIN Target of EGR1 protein 1 OS=Bos taurus GN=TOE1 PE=2 SV=1
CPIG2s5870016	ATP1B4	95.36;sp|Q2HZ96|AT1B4_CHICK Protein ATP1B4 OS=Gallus gallus GN=ATP1B4 PE=1 SV=1
CPIG2s2710011	Klhl20	96.52;sp|Q8VCK5|KLH20_MOUSE Kelch-like protein 20 OS=Mus musculus GN=Klhl20 PE=2 SV=2
CPIG2s13180002	Kel	44.96;sp|Q9EQF2|KELL_MOUSE Kell blood group glycoprotein homolog OS=Mus musculus GN=Kel PE=1 SV=1
CPIG2s1090019	Fndc1	75.40;sp|Q2Q0I9|FNDC1_RAT Fibronectin type III domain-containing protein 1 OS=Rattus norvegicus GN=Fndc1 PE=1 SV=2
CPIG2s780005	MAPK12	74.00;sp|P53778|MK12_HUMAN Mitogen-activated protein kinase 12 OS=Homo sapiens GN=MAPK12 PE=1 SV=3
CPIG2s5650052	Phkb	84.87;sp|Q7TSH2|KPBB_MOUSE Phosphorylase b kinase regulatory subunit beta OS=Mus musculus GN=Phkb PE=1 SV=1
CPIG2s6930005	Fah	79.75;sp|P35505|FAAA_MOUSE Fumarylacetoacetase OS=Mus musculus GN=Fah PE=1 SV=2
CPIG2s360005	KBTBD8	89.35;sp|Q8NFY9|KBTB8_HUMAN Kelch repeat and BTB domain-containing protein 8 OS=Homo sapiens GN=KBTBD8 PE=2 SV=2
CPIG2s7490013	RCSD1	53.04;sp|Q6JBY9|CPZIP_HUMAN CapZ-interacting protein OS=Homo sapiens GN=RCSD1 PE=1 SV=1
CPIG2s1120013	TNIP3	49.81;sp|Q96KP6|TNIP3_HUMAN TNFAIP3-interacting protein 3 OS=Homo sapiens GN=TNIP3 PE=1 SV=2
CPIG2s1460003	Npsr1	73.60;sp|P0C0L6|NPSR1_RAT Neuropeptide S receptor OS=Rattus norvegicus GN=Npsr1 PE=2 SV=1
CPIG2s5120015	ZZEF1	73.58;sp|O43149|ZZEF1_HUMAN Zinc finger ZZ-type and EF-hand domain-containing protein 1 OS=Homo sapiens GN=ZZEF1 PE=1 SV=6
CPIG2s3620009	GIT1	80.37;sp|Q9Y2X7|GIT1_HUMAN ARF GTPase-activating protein GIT1 OS=Homo sapiens GN=GIT1 PE=1 SV=2
CPIG2s3660012	Zxdc	63.98;sp|Q8C8V1|ZXDC_MOUSE Zinc finger protein ZXDC OS=Mus musculus GN=Zxdc PE=2 SV=1
CPIG2s3110004	EXOC8	97.56;sp|Q5ZJ43|EXOC8_CHICK Exocyst complex component 8 OS=Gallus gallus GN=EXOC8 PE=2 SV=1
CPIG2s6440005	MYO5A	96.34;sp|Q02440|MYO5A_CHICK Unconventional myosin-Va OS=Gallus gallus GN=MYO5A PE=1 SV=1
CPIG2s7620004	ABCA12	55.57;sp|Q86UK0|ABCAC_HUMAN ATP-binding cassette sub-family A member 12 OS=Homo sapiens GN=ABCA12 PE=1 SV=3
CPIG2s2290035	NEXN	63.43;sp|Q0ZGT2|NEXN_HUMAN Nexilin OS=Homo sapiens GN=NEXN PE=1 SV=1
CPIG2s7600008	HEPH	59.81;sp|Q9BQS7|HEPH_HUMAN Hephaestin OS=Homo sapiens GN=HEPH PE=2 SV=3
CPIG2s20003	B4GALNT3	63.71;sp|Q6L9W6|B4GN3_HUMAN Beta-1,4-N-acetylgalactosaminyltransferase 3 OS=Homo sapiens GN=B4GALNT3 PE=1 SV=2
CPIG2s4160021	DAW1	79.13;sp|Q8N136|DAW1_HUMAN Dynein assembly factor with WDR repeat domains 1 OS=Homo sapiens GN=DAW1 PE=1 SV=1
CPIG2s7300010	PRSS12	54.11;sp|Q5G267|NETR_MACMU Neurotrypsin OS=Macaca mulatta GN=PRSS12 PE=3 SV=1
CPIG2s2020016	KIAA1211L	55.10;sp|Q6NV74|K121L_HUMAN Uncharacterized protein KIAA1211-like OS=Homo sapiens GN=KIAA1211L PE=2 SV=3
CPIG2s3800011	Kiaa1211	46.76;sp|Q5PR69|K1211_MOUSE Uncharacterized protein KIAA1211 OS=Mus musculus GN=Kiaa1211 PE=2 SV=3
CPIG2s11110017	acdh-6	54.07;sp|P34275|IVD_CAEEL Probable acyl-CoA dehydrogenase 6 OS=Caenorhabditis elegans GN=acdh-6 PE=3 SV=2
CPIG2s60070	SPTBN5	43.53;sp|Q9NRC6|SPTN5_HUMAN Spectrin beta chain, non-erythrocytic 5 OS=Homo sapiens GN=SPTBN5 PE=1 SV=2
CPIG2s6490002	NFE2L2	60.38;sp|Q16236|NF2L2_HUMAN Nuclear factor erythroid 2-related factor 2 OS=Homo sapiens GN=NFE2L2 PE=1 SV=3
CPIG2s3820011	GPR115	53.36;sp|Q8IZF3|GP115_HUMAN Probable G-protein coupled receptor 115 OS=Homo sapiens GN=GPR115 PE=2 SV=3
CPIG2s4760004	MOV10	92.84;sp|Q5ZKD7|MOV10_CHICK Putative helicase MOV-10 OS=Gallus gallus GN=MOV10 PE=2 SV=1
CPIG2s650002	SLC44A1	87.40;sp|Q8WWI5|CTL1_HUMAN Choline transporter-like protein 1 OS=Homo sapiens GN=SLC44A1 PE=1 SV=1
CPIG2s10270008	PARP1	96.43;sp|P26446|PARP1_CHICK Poly [ADP-ribose] polymerase 1 OS=Gallus gallus GN=PARP1 PE=1 SV=2
CPIG2s3420002	METTL25	62.55;sp|Q8N6Q8|MET25_HUMAN Methyltransferase-like protein 25 OS=Homo sapiens GN=METTL25 PE=2 SV=2
CPIG2s910012	TRAF6	75.57;sp|A7XUJ6|TRAF6_PIG TNF receptor-associated factor 6 OS=Sus scrofa GN=TRAF6 PE=2 SV=1
CPIG2s10690016	CAPN15	75.36;sp|O75808|CAN15_HUMAN Calpain-15 OS=Homo sapiens GN=CAPN15 PE=1 SV=1
CPIG2s3440012	ABLIM2	75.98;sp|Q6H8Q1|ABLM2_HUMAN Actin-binding LIM protein 2 OS=Homo sapiens GN=ABLIM2 PE=1 SV=2
CPIG2s2390003	HS1BP3	41.98;sp|Q53T59|H1BP3_HUMAN HCLS1-binding protein 3 OS=Homo sapiens GN=HS1BP3 PE=1 SV=1
CPIG2s11200070	GATAD2A	75.39;sp|Q86YP4|P66A_HUMAN Transcriptional repressor p66-alpha OS=Homo sapiens GN=GATAD2A PE=1 SV=1
CPIG2s2400026	2018-03-08	88.44;sp|Q28IK8|MARH8_XENTR E3 ubiquitin-protein ligase MARCH8 OS=Xenopus tropicalis GN=march8 PE=2 SV=1
CPIG2s490037	Tmc3	89.88;sp|Q5YCC7|TMC3_CHICK Transmembrane channel-like protein 3 OS=Gallus gallus GN=Tmc3 PE=2 SV=1
CPIG2s8610011	Unknown	48.26;sp|Q2T9U5|REXON_BOVIN Putative RNA exonuclease NEF-sp OS=Bos taurus PE=2 SV=1
CPIG2s60061	ALK	47.70;sp|Q9UM73|ALK_HUMAN ALK tyrosine kinase receptor OS=Homo sapiens GN=ALK PE=1 SV=3
CPIG2s980033	RASGEF1C	78.08;sp|Q8N431|RGF1C_HUMAN Ras-GEF domain-containing family member 1C OS=Homo sapiens GN=RASGEF1C PE=2 SV=2
CPIG2s2520011	CYP27A1	55.99;sp|Q02318|CP27A_HUMAN Sterol 26-hydroxylase, mitochondrial OS=Homo sapiens GN=CYP27A1 PE=1 SV=1
CPIG2s2400045	ERCC6	61.93;sp|Q03468|ERCC6_HUMAN DNA excision repair protein ERCC-6 OS=Homo sapiens GN=ERCC6 PE=1 SV=1
CPIG2s6540009	Adck2	65.66;sp|Q6NSR3|ADCK2_MOUSE Uncharacterized aarF domain-containing protein kinase 2 OS=Mus musculus GN=Adck2 PE=2 SV=1
CPIG2s9160009	AARS	86.27;sp|P49588|SYAC_HUMAN Alanine--tRNA ligase, cytoplasmic OS=Homo sapiens GN=AARS PE=1 SV=2
CPIG2s6600039	ELMO3	68.78;sp|Q96BJ8|ELMO3_HUMAN Engulfment and cell motility protein 3 OS=Homo sapiens GN=ELMO3 PE=2 SV=3
CPIG2s7820060	MIER2	62.50;sp|Q8N344|MIER2_HUMAN Mesoderm induction early response protein 2 OS=Homo sapiens GN=MIER2 PE=1 SV=2
CPIG2s2650026	PTPRJ	87.54;sp|Q9W6V5|PTPRJ_CHICK Receptor-type tyrosine-protein phosphatase eta OS=Gallus gallus GN=PTPRJ PE=2 SV=2
CPIG2s7980001	Cramp1l	64.59;sp|Q6PG95|CRML_MOUSE Protein cramped-like OS=Mus musculus GN=Cramp1l PE=2 SV=3
CPIG2s1690034	Slco2b1	50.75;sp|Q8BXB6|SO2B1_MOUSE Solute carrier organic anion transporter family member 2B1 OS=Mus musculus GN=Slco2b1 PE=1 SV=1
CPIG2s5700004	RPN2	79.77;sp|Q5RBM1|RPN2_PONAB Dolichyl-diphosphooligosaccharide--protein glycosyltransferase subunit 2 OS=Pongo abelii GN=RPN2 PE=2 SV=1
CPIG2s6110022	Eif2ak1	54.29;sp|Q63185|E2AK1_RAT Eukaryotic translation initiation factor 2-alpha kinase 1 OS=Rattus norvegicus GN=Eif2ak1 PE=1 SV=2
CPIG2s2010046	OIH	72.35;sp|P10184|IOV7_CHICK Ovoinhibitor OS=Gallus gallus GN=OIH PE=1 SV=2
CPIG2s3710008	TXN	89.74;sp|P08629|THIO_CHICK Thioredoxin OS=Gallus gallus GN=TXN PE=3 SV=2
CPIG2s1350006	DKK3	96.52;sp|Q90839|DKK3_CHICK Dickkopf-related protein 3 OS=Gallus gallus GN=DKK3 PE=2 SV=1
CPIG2s1590039	EAF1	81.48;sp|Q5RAM8|EAF1_PONAB ELL-associated factor 1 OS=Pongo abelii GN=EAF1 PE=2 SV=1
CPIG2s1710018	PRDM1	78.67;sp|O75626|PRDM1_HUMAN PR domain zinc finger protein 1 OS=Homo sapiens GN=PRDM1 PE=1 SV=2
CPIG2s5170047	Znrf3	70.77;sp|Q5SSZ7|ZNRF3_MOUSE E3 ubiquitin-protein ligase ZNRF3 OS=Mus musculus GN=Znrf3 PE=1 SV=1
CPIG2s390002	CDH5	96.12;sp|Q8AYD0|CADH5_CHICK Cadherin-5 OS=Gallus gallus GN=CDH5 PE=1 SV=2
CPIG2s6010002	E2F7	55.05;sp|Q96AV8|E2F7_HUMAN Transcription factor E2F7 OS=Homo sapiens GN=E2F7 PE=1 SV=3
CPIG2s2410012	POT1	90.83;sp|P62597|POTE1_CHICK Protection of telomeres protein 1 OS=Gallus gallus GN=POT1 PE=1 SV=1
CPIG2s480017	HIBCH	89.52;sp|Q5ZJ60|HIBCH_CHICK 3-hydroxyisobutyryl-CoA hydrolase, mitochondrial OS=Gallus gallus GN=HIBCH PE=2 SV=1
CPIG2s260020	TOMM70A	84.51;sp|O94826|TOM70_HUMAN Mitochondrial import receptor subunit TOM70 OS=Homo sapiens GN=TOMM70A PE=1 SV=1
CPIG2s1610005	CENPQ	79.51;sp|Q1T764|CENPQ_CHICK Centromere protein Q OS=Gallus gallus GN=CENPQ PE=2 SV=1
CPIG2s4100017	DEPDC5	83.58;sp|O75140|DEPD5_HUMAN DEP domain-containing protein 5 OS=Homo sapiens GN=DEPDC5 PE=1 SV=2
CPIG2s16430001	HAO2	57.34;sp|Q3ZBW2|HAOX2_BOVIN Hydroxyacid oxidase 2 OS=Bos taurus GN=HAO2 PE=2 SV=1
CPIG2s4070003	Enpp6	71.67;sp|Q8BGN3|ENPP6_MOUSE Ectonucleotide pyrophosphatase/phosphodiesterase family member 6 OS=Mus musculus GN=Enpp6 PE=2 SV=1
CPIG2s7170004	GPLD1	60.94;sp|P80108|PHLD_HUMAN Phosphatidylinositol-glycan-specific phospholipase D OS=Homo sapiens GN=GPLD1 PE=1 SV=3
CPIG2s9380010	NELFCD	93.38;sp|Q8IXH7|NELFD_HUMAN Negative elongation factor C/D OS=Homo sapiens GN=NELFCD PE=1 SV=2
CPIG2s6590022	VAC14	98.39;sp|Q5ZIW5|VAC14_CHICK Protein VAC14 homolog OS=Gallus gallus GN=VAC14 PE=2 SV=1
CPIG2s3800040	CORIN	77.71;sp|Q9Y5Q5|CORIN_HUMAN Atrial natriuretic peptide-converting enzyme OS=Homo sapiens GN=CORIN PE=1 SV=2
CPIG2s5840006	RBL2	80.19;sp|Q08999|RBL2_HUMAN Retinoblastoma-like protein 2 OS=Homo sapiens GN=RBL2 PE=1 SV=3
CPIG2s1210009	NFATC3	74.34;sp|Q12968|NFAC3_HUMAN Nuclear factor of activated T-cells, cytoplasmic 3 OS=Homo sapiens GN=NFATC3 PE=1 SV=1
CPIG2s1030018	TMPRSS6	66.28;sp|Q8IU80|TMPS6_HUMAN Transmembrane protease serine 6 OS=Homo sapiens GN=TMPRSS6 PE=1 SV=3
CPIG2s1070020	RNF123	70.02;sp|Q5XPI4|RN123_HUMAN E3 ubiquitin-protein ligase RNF123 OS=Homo sapiens GN=RNF123 PE=1 SV=1
CPIG2s1210014	PRMT7	84.98;sp|Q5ZIB9|ANM7_CHICK Protein arginine N-methyltransferase 7 OS=Gallus gallus GN=PRMT7 PE=2 SV=1
CPIG2s9500036	RPUSD2	64.30;sp|Q8IZ73|RUSD2_HUMAN RNA pseudouridylate synthase domain-containing protein 2 OS=Homo sapiens GN=RPUSD2 PE=1 SV=2
CPIG2s5970003	PRPF40A	77.94;sp|O75400|PR40A_HUMAN Pre-mRNA-processing factor 40 homolog A OS=Homo sapiens GN=PRPF40A PE=1 SV=2
CPIG2s1620010	GMCL1	84.65;sp|Q96IK5|GMCL1_HUMAN Germ cell-less protein-like 1 OS=Homo sapiens GN=GMCL1 PE=1 SV=1
CPIG2s5570058	TM9SF4	92.44;sp|Q5RDY2|TM9S4_PONAB Transmembrane 9 superfamily member 4 OS=Pongo abelii GN=TM9SF4 PE=2 SV=1
CPIG2s7310008	IL10RB	43.29;sp|Q08334|I10R2_HUMAN Interleukin-10 receptor subunit beta OS=Homo sapiens GN=IL10RB PE=1 SV=2
CPIG2s2690080	PKD1	54.24;sp|P98161|PKD1_HUMAN Polycystin-1 OS=Homo sapiens GN=PKD1 PE=1 SV=3
CPIG2s100002	Taf1	86.16;sp|Q80UV9|TAF1_MOUSE Transcription initiation factor TFIID subunit 1 OS=Mus musculus GN=Taf1 PE=1 SV=2
CPIG2s7820013	MUM1	40.63;sp|Q08DK9|MUM1_BOVIN PWWP domain-containing protein MUM1 OS=Bos taurus GN=MUM1 PE=2 SV=1
CPIG2s5560040	QSOX2	63.80;sp|Q6ZRP7|QSOX2_HUMAN Sulfhydryl oxidase 2 OS=Homo sapiens GN=QSOX2 PE=1 SV=3
CPIG2s8780002	Klhdc4	67.37;sp|Q921I2|KLDC4_MOUSE Kelch domain-containing protein 4 OS=Mus musculus GN=Klhdc4 PE=2 SV=2
CPIG2s10780028	EYA2	80.71;sp|O00167|EYA2_HUMAN Eyes absent homolog 2 OS=Homo sapiens GN=EYA2 PE=1 SV=2
CPIG2s1530013	MAP3K15	79.98;sp|Q6ZN16|M3K15_HUMAN Mitogen-activated protein kinase kinase kinase 15 OS=Homo sapiens GN=MAP3K15 PE=1 SV=2
CPIG2s760001	RNF217	67.72;sp|Q8TC41|RN217_HUMAN Probable E3 ubiquitin-protein ligase RNF217 OS=Homo sapiens GN=RNF217 PE=2 SV=4
CPIG2s4830084	rfx2	80.84;sp|B1WAV2|RFX2_XENTR DNA-binding protein RFX2 OS=Xenopus tropicalis GN=rfx2 PE=2 SV=1
CPIG2s4030022	Ccdc30	36.87;sp|Q8BVF4|CCD30_MOUSE Coiled-coil domain-containing protein 30 OS=Mus musculus GN=Ccdc30 PE=2 SV=1
CPIG2s10020015	Amfr	84.84;sp|Q9R049|AMFR_MOUSE E3 ubiquitin-protein ligase AMFR OS=Mus musculus GN=Amfr PE=1 SV=2
CPIG2s6220009	LIPG	71.87;sp|Q9Y5X9|LIPE_HUMAN Endothelial lipase OS=Homo sapiens GN=LIPG PE=1 SV=1
CPIG2s4760023	TRAF3IP3	43.03;sp|Q9Y228|T3JAM_HUMAN TRAF3-interacting JNK-activating modulator OS=Homo sapiens GN=TRAF3IP3 PE=1 SV=2
CPIG2s4270005	NOM1	63.79;sp|Q5C9Z4|NOM1_HUMAN Nucleolar MIF4G domain-containing protein 1 OS=Homo sapiens GN=NOM1 PE=1 SV=1
CPIG2s8780009	ZC3H18	69.70;sp|Q86VM9|ZCH18_HUMAN Zinc finger CCCH domain-containing protein 18 OS=Homo sapiens GN=ZC3H18 PE=1 SV=2
CPIG2s4260018	EIF2AK4	72.19;sp|Q9P2K8|E2AK4_HUMAN Eukaryotic translation initiation factor 2-alpha kinase 4 OS=Homo sapiens GN=EIF2AK4 PE=1 SV=3
CPIG2s3770057	PALMD	52.56;sp|Q2MJV9|PALMD_PIG Palmdelphin OS=Sus scrofa GN=PALMD PE=2 SV=1
CPIG2s7600015	Stard13	51.97;sp|Q923Q2|STA13_MOUSE StAR-related lipid transfer protein 13 OS=Mus musculus GN=Stard13 PE=1 SV=5
CPIG2s8110030	KLHL17	90.78;sp|Q6TDP4|KLH17_HUMAN Kelch-like protein 17 OS=Homo sapiens GN=KLHL17 PE=2 SV=1
CPIG2s3270012	PLEKHH2	79.69;sp|Q8IVE3|PKHH2_HUMAN Pleckstrin homology domain-containing family H member 2 OS=Homo sapiens GN=PLEKHH2 PE=1 SV=2
CPIG2s4760003	Ppm1j	67.16;sp|Q641Y6|PPM1J_RAT Protein phosphatase 1J OS=Rattus norvegicus GN=Ppm1j PE=2 SV=1
CPIG2s6220011	Lman1	80.50;sp|Q9D0F3|LMAN1_MOUSE Protein ERGIC-53 OS=Mus musculus GN=Lman1 PE=2 SV=1
CPIG2s9850001	SPTB	59.45;sp|P11277|SPTB1_HUMAN Spectrin beta chain, erythrocytic OS=Homo sapiens GN=SPTB PE=1 SV=5
CPIG2s2580002	PTPRB	70.11;sp|P23467|PTPRB_HUMAN Receptor-type tyrosine-protein phosphatase beta OS=Homo sapiens GN=PTPRB PE=1 SV=3
CPIG2s11110005	ANKIB1	87.59;sp|Q9P2G1|AKIB1_HUMAN Ankyrin repeat and IBR domain-containing protein 1 OS=Homo sapiens GN=ANKIB1 PE=1 SV=3
CPIG2s3970036	USP24	91.81;sp|Q9UPU5|UBP24_HUMAN Ubiquitin carboxyl-terminal hydrolase 24 OS=Homo sapiens GN=USP24 PE=1 SV=3
CPIG2s880007	Sgip1	78.82;sp|P0DJJ3|SGIP1_RAT SH3-containing GRB2-like protein 3-interacting protein 1 OS=Rattus norvegicus GN=Sgip1 PE=1 SV=1
CPIG2s5560002	GTF3C5	67.61;sp|Q9Y5Q8|TF3C5_HUMAN General transcription factor 3C polypeptide 5 OS=Homo sapiens GN=GTF3C5 PE=1 SV=2
CPIG2s4070006	PRIMPOL	55.07;sp|Q96LW4|PRIPO_HUMAN DNA-directed primase/polymerase protein OS=Homo sapiens GN=PRIMPOL PE=1 SV=2
CPIG2s4020031	HIPK2	88.02;sp|Q9H2X6|HIPK2_HUMAN Homeodomain-interacting protein kinase 2 OS=Homo sapiens GN=HIPK2 PE=1 SV=2
CPIG2s1590073	LARS2	67.80;sp|Q15031|SYLM_HUMAN Probable leucine--tRNA ligase, mitochondrial OS=Homo sapiens GN=LARS2 PE=1 SV=2
CPIG2s3680040	RFX7	78.39;sp|Q2KHR2|RFX7_HUMAN DNA-binding protein RFX7 OS=Homo sapiens GN=RFX7 PE=1 SV=1
CPIG2s3110017	CAPN9	77.22;sp|O14815|CAN9_HUMAN Calpain-9 OS=Homo sapiens GN=CAPN9 PE=1 SV=1
CPIG2s2500004	WWC2	76.50;sp|Q6AWC2|WWC2_HUMAN Protein WWC2 OS=Homo sapiens GN=WWC2 PE=1 SV=2
CPIG2s7820022	SBNO2	68.75;sp|A0JND4|SBNO2_BOVIN Protein strawberry notch homolog 2 OS=Bos taurus GN=SBNO2 PE=2 SV=1
CPIG2s230011	SOS2	87.31;sp|Q07890|SOS2_HUMAN Son of sevenless homolog 2 OS=Homo sapiens GN=SOS2 PE=1 SV=2
CPIG2s8680038	UACA	63.88;sp|Q9BZF9|UACA_HUMAN Uveal autoantigen with coiled-coil domains and ankyrin repeats OS=Homo sapiens GN=UACA PE=1 SV=2
CPIG2s8240021	USP31	76.30;sp|Q70CQ4|UBP31_HUMAN Ubiquitin carboxyl-terminal hydrolase 31 OS=Homo sapiens GN=USP31 PE=2 SV=2
CPIG2s2890010	MYO10	86.48;sp|Q9HD67|MYO10_HUMAN Unconventional myosin-X OS=Homo sapiens GN=MYO10 PE=1 SV=3
CPIG2s5850008	MRPS35	72.16;sp|Q2YDF6|RT35_BOVIN 28S ribosomal protein S35, mitochondrial OS=Bos taurus GN=MRPS35 PE=1 SV=1
CPIG2s990025	PKD1L2	56.93;sp|Q7Z442|PK1L2_HUMAN Polycystic kidney disease protein 1-like 2 OS=Homo sapiens GN=PKD1L2 PE=1 SV=4
CPIG2s8760007	cnnm4	70.71;sp|A0JPA0|CNNM4_XENTR Metal transporter CNNM4 OS=Xenopus tropicalis GN=cnnm4 PE=2 SV=1
CPIG2s6070039	UBR3	87.48;sp|Q6ZT12|UBR3_HUMAN E3 ubiquitin-protein ligase UBR3 OS=Homo sapiens GN=UBR3 PE=2 SV=2
CPIG2s5920005	COL14A1	94.60;sp|P32018|COEA1_CHICK Collagen alpha-1(XIV) chain OS=Gallus gallus GN=COL14A1 PE=1 SV=2
CPIG2s2980009	WDR36	73.61;sp|Q8NI36|WDR36_HUMAN WD repeat-containing protein 36 OS=Homo sapiens GN=WDR36 PE=1 SV=1
CPIG2s8290001	SUCLG1	96.32;sp|Q9YGD2|SUCA_COLLI Succinyl-CoA ligase subunit alpha, mitochondrial (Fragment) OS=Columba livia GN=SUCLG1 PE=1 SV=1
CPIG2s2750005	Unknown	97.61;sp|Q02173|MPSF_CHICK M-protein, striated muscle OS=Gallus gallus PE=2 SV=1
CPIG2s3880004	PRKDC	94.23;sp|Q8QGX4|PRKDC_CHICK DNA-dependent protein kinase catalytic subunit OS=Gallus gallus GN=PRKDC PE=2 SV=1
CPIG2s20670003	CPD	83.13;sp|Q90240|CBPD_ANAPL Carboxypeptidase D OS=Anas platyrhynchos GN=CPD PE=1 SV=1
CPIG2s6600033	Nutf2	55.97;sp|P61972|NTF2_RAT Nuclear transport factor 2 OS=Rattus norvegicus GN=Nutf2 PE=1 SV=1
CPIG2s8610009	LYRM1	82.79;sp|B5FYC7|LYRM1_TAEGU LYR motif-containing protein 1 OS=Taeniopygia guttata GN=LYRM1 PE=2 SV=1
CPIG2s2260016	DCT	96.39;sp|O93505|TYRP2_CHICK L-dopachrome tautomerase OS=Gallus gallus GN=DCT PE=2 SV=1
CPIG2s13980018	CDON	49.78;sp|Q4KMG0|CDON_HUMAN Cell adhesion molecule-related/down-regulated by oncogenes OS=Homo sapiens GN=CDON PE=1 SV=2
CPIG2s9660010	EP400	68.75;sp|Q96L91|EP400_HUMAN E1A-binding protein p400 OS=Homo sapiens GN=EP400 PE=1 SV=4
CPIG2s4180053	MFSD1	90.89;sp|Q5ZIT9|MFSD1_CHICK Major facilitator superfamily domain-containing protein 1 OS=Gallus gallus GN=MFSD1 PE=2 SV=1
CPIG2s9630002	STRBP	99.11;sp|Q5ZIL4|STRBP_CHICK Spermatid perinuclear RNA-binding protein OS=Gallus gallus GN=STRBP PE=2 SV=1
CPIG2s9770024	Ipp	83.94;sp|P28575|IPP_MOUSE Actin-binding protein IPP OS=Mus musculus GN=Ipp PE=2 SV=3
CPIG2s9100001	P4HA2	97.21;sp|Q5ZLK5|P4HA2_CHICK Prolyl 4-hydroxylase subunit alpha-2 OS=Gallus gallus GN=P4HA2 PE=2 SV=1
CPIG2s18760001	ITSN2	77.59;sp|Q9NZM3|ITSN2_HUMAN Intersectin-2 OS=Homo sapiens GN=ITSN2 PE=1 SV=3
CPIG2s660182	Papola	89.55;sp|Q61183|PAPOA_MOUSE Poly(A) polymerase alpha OS=Mus musculus GN=Papola PE=1 SV=4
CPIG2s16050001	ARID4B	77.17;sp|Q4LE39|ARI4B_HUMAN AT-rich interactive domain-containing protein 4B OS=Homo sapiens GN=ARID4B PE=1 SV=2
CPIG2s250010	GLT8D1	73.02;sp|Q5E9E7|GL8D1_BOVIN Glycosyltransferase 8 domain-containing protein 1 OS=Bos taurus GN=GLT8D1 PE=2 SV=1
CPIG2s8230087	BLNK	94.95;sp|Q9YGC1|BLNK_CHICK B-cell linker protein OS=Gallus gallus GN=BLNK PE=1 SV=1
CPIG2s12120003	ENO1	97.04;sp|P51913|ENOA_CHICK Alpha-enolase OS=Gallus gallus GN=ENO1 PE=2 SV=2
CPIG2s800003	RIOK1	81.50;sp|Q9BRS2|RIOK1_HUMAN Serine/threonine-protein kinase RIO1 OS=Homo sapiens GN=RIOK1 PE=1 SV=2
CPIG2s2520057	Iqcb1	56.01;sp|Q8BP00|IQCB1_MOUSE IQ calmodulin-binding motif-containing protein 1 OS=Mus musculus GN=Iqcb1 PE=1 SV=2
CPIG2s4640068	ATP11B	83.55;sp|Q9Y2G3|AT11B_HUMAN Probable phospholipid-transporting ATPase IF OS=Homo sapiens GN=ATP11B PE=1 SV=2
CPIG2s18980005	TBXT	67.23;sp|P79778|TBXT_CHICK T-box-containing protein TBXT OS=Gallus gallus GN=TBXT PE=2 SV=1
CPIG2s4070017	TET2	60.54;sp|Q6N021|TET2_HUMAN Methylcytosine dioxygenase TET2 OS=Homo sapiens GN=TET2 PE=1 SV=3
CPIG2s8510002	DDX11L8	69.56;sp|A8MPP1|D11L8_HUMAN Putative ATP-dependent RNA helicase DDX11-like protein 8 OS=Homo sapiens GN=DDX11L8 PE=1 SV=1
CPIG2s1710004	LACE1	71.20;sp|Q8WV93|LACE1_HUMAN Lactation elevated protein 1 OS=Homo sapiens GN=LACE1 PE=1 SV=2
CPIG2s1070066	TSEN2	91.14;sp|Q5ZIN2|SEN2_CHICK tRNA-splicing endonuclease subunit Sen2 OS=Gallus gallus GN=TSEN2 PE=2 SV=1
CPIG2s2230016	TOMM20	83.08;sp|Q5RA31|TOM20_PONAB Mitochondrial import receptor subunit TOM20 homolog OS=Pongo abelii GN=TOMM20 PE=2 SV=1
CPIG2s7460022	ARHGEF9	81.95;sp|Q58DL7|ARHG9_BOVIN Rho guanine nucleotide exchange factor 9 OS=Bos taurus GN=ARHGEF9 PE=2 SV=1
CPIG2s10500015	Mrpl40	52.71;sp|P83565|RM40_RAT 39S ribosomal protein L40, mitochondrial OS=Rattus norvegicus GN=Mrpl40 PE=1 SV=2
CPIG2s4850025	GCC2	60.98;sp|Q8IWJ2|GCC2_HUMAN GRIP and coiled-coil domain-containing protein 2 OS=Homo sapiens GN=GCC2 PE=1 SV=4
CPIG2s3730011	SBNO1	90.60;sp|A3KN83|SBNO1_HUMAN Protein strawberry notch homolog 1 OS=Homo sapiens GN=SBNO1 PE=1 SV=1
CPIG2s5650050	DNAJA2	93.78;sp|Q2HJ94|DNJA2_BOVIN DnaJ homolog subfamily A member 2 OS=Bos taurus GN=DNAJA2 PE=2 SV=1
CPIG2s9850011	PITPNM1	68.97;sp|O00562|PITM1_HUMAN Membrane-associated phosphatidylinositol transfer protein 1 OS=Homo sapiens GN=PITPNM1 PE=1 SV=4
CPIG2s7570004	NARS	79.85;sp|Q2KJG3|SYNC_BOVIN Asparagine--tRNA ligase, cytoplasmic OS=Bos taurus GN=NARS PE=2 SV=3
CPIG2s7250002	EDEM3	85.40;sp|Q9BZQ6|EDEM3_HUMAN ER degradation-enhancing alpha-mannosidase-like protein 3 OS=Homo sapiens GN=EDEM3 PE=1 SV=2
CPIG2s6110033	TECPR1	95.56;sp|E1BZR9|TCPR1_CHICK Tectonin beta-propeller repeat-containing protein 1 OS=Gallus gallus GN=TECPR1 PE=3 SV=1
CPIG2s210012	HSPH1	80.97;sp|Q92598|HS105_HUMAN Heat shock protein 105 kDa OS=Homo sapiens GN=HSPH1 PE=1 SV=1
CPIG2s220022	Pof1b	55.60;sp|Q8K4L4|POF1B_MOUSE Protein POF1B OS=Mus musculus GN=Pof1b PE=2 SV=3
CPIG2s6040019	GPSM2	85.17;sp|P81274|GPSM2_HUMAN G-protein-signaling modulator 2 OS=Homo sapiens GN=GPSM2 PE=1 SV=3
CPIG2s11690008	KIF26B	76.01;sp|Q2KJY2|KI26B_HUMAN Kinesin-like protein KIF26B OS=Homo sapiens GN=KIF26B PE=2 SV=1
CPIG2s660077	Ylpm1	88.33;sp|P0CB49|YLPM1_RAT YLP motif-containing protein 1 OS=Rattus norvegicus GN=Ylpm1 PE=1 SV=1
CPIG2s1550002	KIAA0408	39.94;sp|Q6ZU52|K0408_HUMAN Uncharacterized protein KIAA0408 OS=Homo sapiens GN=KIAA0408 PE=1 SV=1
CPIG2s6000014	UCKL1	78.77;sp|Q9NWZ5|UCKL1_HUMAN Uridine-cytidine kinase-like 1 OS=Homo sapiens GN=UCKL1 PE=1 SV=2
CPIG2s2840053	Hgs	82.65;sp|Q99LI8|HGS_MOUSE Hepatocyte growth factor-regulated tyrosine kinase substrate OS=Mus musculus GN=Hgs PE=1 SV=2
CPIG2s8190041	SH2D3C	70.73;sp|Q8N5H7|SH2D3_HUMAN SH2 domain-containing protein 3C OS=Homo sapiens GN=SH2D3C PE=1 SV=1
CPIG2s4160079	FARP2	62.75;sp|O94887|FARP2_HUMAN FERM, RhoGEF and pleckstrin domain-containing protein 2 OS=Homo sapiens GN=FARP2 PE=1 SV=3
CPIG2s1080001	GRIK1	78.25;sp|Q38PU4|GRIK1_MACFA Glutamate receptor ionotropic, kainate 1 OS=Macaca fascicularis GN=GRIK1 PE=2 SV=1
CPIG2s8310001	DENND2D	71.36;sp|Q9H6A0|DEN2D_HUMAN DENN domain-containing protein 2D OS=Homo sapiens GN=DENND2D PE=1 SV=2
CPIG2s2650023	UEVLD	64.48;sp|Q8IX04|UEVLD_HUMAN Ubiquitin-conjugating enzyme E2 variant 3 OS=Homo sapiens GN=UEVLD PE=1 SV=2
CPIG2s5510005	BICD2	82.20;sp|Q8TD16|BICD2_HUMAN Protein bicaudal D homolog 2 OS=Homo sapiens GN=BICD2 PE=1 SV=1
CPIG2s11950004	CD14	26.20;sp|Q95122|CD14_BOVIN Monocyte differentiation antigen CD14 OS=Bos taurus GN=CD14 PE=2 SV=2
CPIG2s1070047	Atrip	45.51;sp|Q8BMG1|ATRIP_MOUSE ATR-interacting protein OS=Mus musculus GN=Atrip PE=1 SV=2
CPIG2s9450001	DLEC1	47.16;sp|Q9Y238|DLEC1_HUMAN Deleted in lung and esophageal cancer protein 1 OS=Homo sapiens GN=DLEC1 PE=2 SV=2
CPIG2s3620036	slc46a1	67.49;sp|Q6DCX5|PCFT_XENLA Proton-coupled folate transporter OS=Xenopus laevis GN=slc46a1 PE=2 SV=1
CPIG2s6390002	SYN3	75.21;sp|O14994|SYN3_HUMAN Synapsin-3 OS=Homo sapiens GN=SYN3 PE=1 SV=2
CPIG2s14350001	rasgef1a	76.57;sp|A0JM95|RGF1A_XENTR Ras-GEF domain-containing family member 1A OS=Xenopus tropicalis GN=rasgef1a PE=2 SV=1
CPIG2s2580003	KCNMB4	69.31;sp|Q86W47|KCMB4_HUMAN Calcium-activated potassium channel subunit beta-4 OS=Homo sapiens GN=KCNMB4 PE=1 SV=2
CPIG2s10780005	Tomm34	62.21;sp|Q3KRD5|TOM34_RAT Mitochondrial import receptor subunit TOM34 OS=Rattus norvegicus GN=Tomm34 PE=1 SV=1
CPIG2s8190036	Golga2	58.11;sp|Q62839|GOGA2_RAT Golgin subfamily A member 2 OS=Rattus norvegicus GN=Golga2 PE=1 SV=3
CPIG2s9770019	AKR1A1	94.51;sp|Q5ZK84|AK1A1_CHICK Alcohol dehydrogenase [NADP(+)] OS=Gallus gallus GN=AKR1A1 PE=2 SV=1
CPIG2s4160004	U2SURP	96.20;sp|O15042|SR140_HUMAN U2 snRNP-associated SURP motif-containing protein OS=Homo sapiens GN=U2SURP PE=1 SV=2
CPIG2s13980005	SIK2	72.32;sp|Q9H0K1|SIK2_HUMAN Serine/threonine-protein kinase SIK2 OS=Homo sapiens GN=SIK2 PE=1 SV=1
CPIG2s3730043	Lrrc43	41.19;sp|Q3V0L5|LRC43_MOUSE Leucine-rich repeat-containing protein 43 OS=Mus musculus GN=Lrrc43 PE=2 SV=1
CPIG2s6600019	Enkd1	54.16;sp|Q7TSV9|ENKD1_MOUSE Enkurin domain-containing protein 1 OS=Mus musculus GN=Enkd1 PE=2 SV=1
CPIG2s7140026	NPRL3	81.46;sp|Q12980|NPRL3_HUMAN Nitrogen permease regulator 3-like protein OS=Homo sapiens GN=NPRL3 PE=1 SV=1
CPIG2s5490041	DGKE	76.68;sp|P52429|DGKE_HUMAN Diacylglycerol kinase epsilon OS=Homo sapiens GN=DGKE PE=1 SV=1
CPIG2s1000019	COG3	86.41;sp|Q96JB2|COG3_HUMAN Conserved oligomeric Golgi complex subunit 3 OS=Homo sapiens GN=COG3 PE=1 SV=3
CPIG2s9770006	ptch1	78.39;sp|Q98864|PTC1_DANRE Protein patched homolog 1 OS=Danio rerio GN=ptch1 PE=2 SV=1
CPIG2s880032	slc44a5	78.77;sp|B0JZD0|CTL5_XENTR Choline transporter-like protein 5 OS=Xenopus tropicalis GN=slc44a5 PE=2 SV=1
CPIG2s2550036	NWD2	82.44;sp|Q9ULI1|NWD2_HUMAN NACHT and WD repeat domain-containing protein 2 OS=Homo sapiens GN=NWD2 PE=2 SV=3
CPIG2s4780065	Macf1	77.20;sp|D3ZHV2|MACF1_RAT Microtubule-actin cross-linking factor 1 OS=Rattus norvegicus GN=Macf1 PE=1 SV=1
CPIG2s2580015	slc35e3	69.59;sp|Q1JQ66|S35E3_DANRE Solute carrier family 35 member E3 OS=Danio rerio GN=slc35e3 PE=2 SV=1
CPIG2s6590012	GLG1	95.71;sp|Q02391|GSLG1_CHICK Golgi apparatus protein 1 OS=Gallus gallus GN=GLG1 PE=1 SV=1
CPIG2s4330005	TBC1D4	73.60;sp|O60343|TBCD4_HUMAN TBC1 domain family member 4 OS=Homo sapiens GN=TBC1D4 PE=1 SV=2
CPIG2s6830072	NMT1	89.82;sp|P30419|NMT1_HUMAN Glycylpeptide N-tetradecanoyltransferase 1 OS=Homo sapiens GN=NMT1 PE=1 SV=2
CPIG2s8310019	KDM5B	94.46;sp|Q5F3R2|KDM5B_CHICK Lysine-specific demethylase 5B OS=Gallus gallus GN=KDM5B PE=2 SV=1
CPIG2s5510009	ACTR8	82.28;sp|D2I1E3|ARP8_AILME Actin-related protein 8 OS=Ailuropoda melanoleuca GN=ACTR8 PE=3 SV=1
CPIG2s8240004	FOPNL	95.18;sp|Q5ZJ24|FOPNL_CHICK LisH domain-containing protein FOPNL OS=Gallus gallus GN=FOPNL PE=2 SV=1
CPIG2s8400004	NDUFA10	55.27;sp|P0CB90|NDUAA_PONPY NADH dehydrogenase [ubiquinone] 1 alpha subcomplex subunit 10, mitochondrial OS=Pongo pygmaeus GN=NDUFA10 PE=2 SV=1
CPIG2s9380003	Ppp4r1	54.67;sp|Q8VI02|PP4R1_RAT Serine/threonine-protein phosphatase 4 regulatory subunit 1 OS=Rattus norvegicus GN=Ppp4r1 PE=2 SV=1
CPIG2s9660008	ULK1	70.26;sp|O75385|ULK1_HUMAN Serine/threonine-protein kinase ULK1 OS=Homo sapiens GN=ULK1 PE=1 SV=2
CPIG2s5560054	C5	54.60;sp|P06684|CO5_MOUSE Complement C5 OS=Mus musculus GN=C5 PE=1 SV=2
CPIG2s10460002	CHRM2	98.71;sp|P30372|ACM2_CHICK Muscarinic acetylcholine receptor M2 OS=Gallus gallus GN=CHRM2 PE=3 SV=1
CPIG2s7460009	rnf12-a	69.30;sp|Q641J8|RF12A_XENLA E3 ubiquitin-protein ligase RNF12-A OS=Xenopus laevis GN=rnf12-a PE=1 SV=1
CPIG2s2580016	NUP107	80.58;sp|P57740|NU107_HUMAN Nuclear pore complex protein Nup107 OS=Homo sapiens GN=NUP107 PE=1 SV=1
CPIG2s1330012	Susd4	74.27;sp|Q8BH32|SUSD4_MOUSE Sushi domain-containing protein 4 OS=Mus musculus GN=Susd4 PE=2 SV=1
CPIG2s5010009	Atp6ap2	79.82;sp|Q6AXS4|RENR_RAT Renin receptor OS=Rattus norvegicus GN=Atp6ap2 PE=2 SV=1
CPIG2s11110004	KRIT1	92.52;sp|O00522|KRIT1_HUMAN Krev interaction trapped protein 1 OS=Homo sapiens GN=KRIT1 PE=1 SV=2
CPIG2s5560055	CNTRL	56.47;sp|Q7Z7A1|CNTRL_HUMAN Centriolin OS=Homo sapiens GN=CNTRL PE=1 SV=2
CPIG2s3060056	uap1l1	74.45;sp|Q28CH3|UAP1L_XENTR UDP-N-acetylhexosamine pyrophosphorylase-like protein 1 OS=Xenopus tropicalis GN=uap1l1 PE=2 SV=1
CPIG2s6440002	MAPK6	93.07;sp|Q5F3W3|MK06_CHICK Mitogen-activated protein kinase 6 OS=Gallus gallus GN=MAPK6 PE=2 SV=1
CPIG2s2110002	JMJD1C	78.36;sp|Q15652|JHD2C_HUMAN Probable JmjC domain-containing histone demethylation protein 2C OS=Homo sapiens GN=JMJD1C PE=1 SV=2
CPIG2s5690001	LEPREL1	96.23;sp|Q6JHU7|P3H2_CHICK Prolyl 3-hydroxylase 2 OS=Gallus gallus GN=LEPREL1 PE=2 SV=1
CPIG2s6760005	PITPNM3	74.25;sp|Q9BZ71|PITM3_HUMAN Membrane-associated phosphatidylinositol transfer protein 3 OS=Homo sapiens GN=PITPNM3 PE=1 SV=2
CPIG2s12630022	CR1	36.58;sp|P17927|CR1_HUMAN Complement receptor type 1 OS=Homo sapiens GN=CR1 PE=1 SV=3
CPIG2s8240001	NOMO1	83.50;sp|Q15155|NOMO1_HUMAN Nodal modulator 1 OS=Homo sapiens GN=NOMO1 PE=1 SV=5
CPIG2s6760050	myo19	61.91;sp|Q569U0|MYO19_XENLA Unconventional myosin-XIX OS=Xenopus laevis GN=myo19 PE=2 SV=1
CPIG2s6850016	SOGA1	62.51;sp|O94964|SOGA1_HUMAN Protein SOGA1 OS=Homo sapiens GN=SOGA1 PE=1 SV=2
CPIG2s660110	TMED8	69.65;sp|Q5R9S0|TMED8_PONAB Protein TMED8 OS=Pongo abelii GN=TMED8 PE=2 SV=1
CPIG2s5490094	Gga3	70.18;sp|Q8BMI3|GGA3_MOUSE ADP-ribosylation factor-binding protein GGA3 OS=Mus musculus GN=Gga3 PE=2 SV=2
CPIG2s7340003	IFRD1	83.97;sp|O00458|IFRD1_HUMAN Interferon-related developmental regulator 1 OS=Homo sapiens GN=IFRD1 PE=1 SV=4
CPIG2s6690015	FAAH2	65.31;sp|Q6GMR7|FAAH2_HUMAN Fatty-acid amide hydrolase 2 OS=Homo sapiens GN=FAAH2 PE=2 SV=1
CPIG2s9360009	DHX57	71.24;sp|Q6P158|DHX57_HUMAN Putative ATP-dependent RNA helicase DHX57 OS=Homo sapiens GN=DHX57 PE=1 SV=2
CPIG2s7620005	ATIC	94.05;sp|P31335|PUR9_CHICK Bifunctional purine biosynthesis protein PURH OS=Gallus gallus GN=ATIC PE=1 SV=1
CPIG2s1880012	MGAT5B	79.19;sp|Q3V5L5|MGT5B_HUMAN Alpha-1,6-mannosylglycoprotein 6-beta-N-acetylglucosaminyltransferase B OS=Homo sapiens GN=MGAT5B PE=1 SV=2
CPIG2s4160009	ATR	77.14;sp|Q13535|ATR_HUMAN Serine/threonine-protein kinase ATR OS=Homo sapiens GN=ATR PE=1 SV=3
CPIG2s11110007	PEX1	61.75;sp|O43933|PEX1_HUMAN Peroxisome biogenesis factor 1 OS=Homo sapiens GN=PEX1 PE=1 SV=1
CPIG2s3680045	PIGB	65.28;sp|Q92521|PIGB_HUMAN GPI mannosyltransferase 3 OS=Homo sapiens GN=PIGB PE=2 SV=1
CPIG2s5170007	SSH1	62.98;sp|Q8WYL5|SSH1_HUMAN Protein phosphatase Slingshot homolog 1 OS=Homo sapiens GN=SSH1 PE=1 SV=2
CPIG2s980028	ADAMTS2	69.56;sp|P79331|ATS2_BOVIN A disintegrin and metalloproteinase with thrombospondin motifs 2 OS=Bos taurus GN=ADAMTS2 PE=1 SV=1
CPIG2s3730010	SETD8	74.28;sp|Q9NQR1|SETD8_HUMAN N-lysine methyltransferase SETD8 OS=Homo sapiens GN=SETD8 PE=1 SV=3
CPIG2s3500007	STX18	80.63;sp|Q9P2W9|STX18_HUMAN Syntaxin-18 OS=Homo sapiens GN=STX18 PE=1 SV=1
CPIG2s580011	XRN2	98.06;sp|Q5ZIP4|XRN2_CHICK 5'-3' exoribonuclease 2 OS=Gallus gallus GN=XRN2 PE=2 SV=1
CPIG2s3110011	URB2	50.64;sp|Q14146|URB2_HUMAN Unhealthy ribosome biogenesis protein 2 homolog OS=Homo sapiens GN=URB2 PE=2 SV=2
CPIG2s720017	TAF4B	56.03;sp|Q92750|TAF4B_HUMAN Transcription initiation factor TFIID subunit 4B OS=Homo sapiens GN=TAF4B PE=1 SV=2
CPIG2s10800002	Nup88	81.00;sp|O08658|NUP88_RAT Nuclear pore complex protein Nup88 OS=Rattus norvegicus GN=Nup88 PE=1 SV=1
CPIG2s4690006	PAK1IP1	92.66;sp|Q5ZKU8|PK1IP_CHICK p21-activated protein kinase-interacting protein 1-like OS=Gallus gallus GN=PAK1IP1 PE=2 SV=1
CPIG2s9160010	Clec18a	60.27;sp|Q7TSQ1|CL18A_MOUSE C-type lectin domain family 18 member A OS=Mus musculus GN=Clec18a PE=2 SV=1
CPIG2s4020029	Parp12	55.44;sp|Q8BZ20|PAR12_MOUSE Poly [ADP-ribose] polymerase 12 OS=Mus musculus GN=Parp12 PE=2 SV=3
CPIG2s1710002	ARMC2	55.72;sp|Q8NEN0|ARMC2_HUMAN Armadillo repeat-containing protein 2 OS=Homo sapiens GN=ARMC2 PE=2 SV=4
CPIG2s7390001	GPC1	96.78;sp|P50593|GPC1_CHICK Glypican-1 OS=Gallus gallus GN=GPC1 PE=2 SV=1
CPIG2s8780053	NFAT5	78.70;sp|O94916|NFAT5_HUMAN Nuclear factor of activated T-cells 5 OS=Homo sapiens GN=NFAT5 PE=1 SV=1
CPIG2s5720016	FH	88.61;sp|Q60HF9|FUMH_MACFA Fumarate hydratase, mitochondrial OS=Macaca fascicularis GN=FH PE=2 SV=1
CPIG2s1490005	IMPG1	95.77;sp|Q8JIR8|IMPG1_CHICK Interphotoreceptor matrix proteoglycan 1 OS=Gallus gallus GN=IMPG1 PE=1 SV=1
CPIG2s8820008	UCK1	75.00;sp|Q9HA47|UCK1_HUMAN Uridine-cytidine kinase 1 OS=Homo sapiens GN=UCK1 PE=1 SV=1
CPIG2s6870008	PBLD	74.81;sp|Q2HJF4|PBLD_BOVIN Phenazine biosynthesis-like domain-containing protein OS=Bos taurus GN=PBLD PE=2 SV=1
CPIG2s3480026	CINP	50.39;sp|A6H7E2|CINP_BOVIN Cyclin-dependent kinase 2-interacting protein OS=Bos taurus GN=CINP PE=2 SV=1
CPIG2s7380012	PARP12	38.30;sp|Q9H0J9|PAR12_HUMAN Poly [ADP-ribose] polymerase 12 OS=Homo sapiens GN=PARP12 PE=1 SV=1
CPIG2s8780032	FANCA	47.15;sp|O15360|FANCA_HUMAN Fanconi anemia group A protein OS=Homo sapiens GN=FANCA PE=1 SV=2
CPIG2s2390011	Sdc1	42.24;sp|P18828|SDC1_MOUSE Syndecan-1 OS=Mus musculus GN=Sdc1 PE=1 SV=1
CPIG2s60005	PRDM11	76.61;sp|Q9NQV5|PRD11_HUMAN PR domain-containing protein 11 OS=Homo sapiens GN=PRDM11 PE=1 SV=2
CPIG2s2690031	LRRC48	51.32;sp|Q9H069|LRC48_HUMAN Leucine-rich repeat-containing protein 48 OS=Homo sapiens GN=LRRC48 PE=2 SV=2
CPIG2s1380008	CSPP1	57.22;sp|Q1MSJ5|CSPP1_HUMAN Centrosome and spindle pole-associated protein 1 OS=Homo sapiens GN=CSPP1 PE=1 SV=4
CPIG2s2630032	ASCC2	65.39;sp|Q9H1I8|ASCC2_HUMAN Activating signal cointegrator 1 complex subunit 2 OS=Homo sapiens GN=ASCC2 PE=1 SV=3
CPIG2s1370074	UBN2	73.83;sp|Q6ZU65|UBN2_HUMAN Ubinuclein-2 OS=Homo sapiens GN=UBN2 PE=1 SV=2
CPIG2s150014	SERPINE3	42.21;sp|A8MV23|SERP3_HUMAN Serpin E3 OS=Homo sapiens GN=SERPINE3 PE=2 SV=2
CPIG2s2450007	GLB1	68.01;sp|Q9TRY9|BGAL_CANFA Beta-galactosidase OS=Canis familiaris GN=GLB1 PE=2 SV=3
CPIG2s4640011	FYTTD1	82.37;sp|Q5ZJ20|UIF_CHICK UAP56-interacting factor OS=Gallus gallus GN=FYTTD1 PE=2 SV=1
CPIG2s9850013	AIP	82.70;sp|Q7YRC1|AIP_BOVIN AH receptor-interacting protein OS=Bos taurus GN=AIP PE=2 SV=1
CPIG2s3620044	Smg6	70.39;sp|P61406|EST1A_MOUSE Telomerase-binding protein EST1A OS=Mus musculus GN=Smg6 PE=1 SV=1

## Sheet: Table S9
Table S9 KEGG pathway enrichment of positive selective genes in golden pheasant
Pathway	PSGs with pathway annotation (589)	All genes with pathway annotation (13114)	Pvalue	Qvalue	Pathway ID	Level 1	Level 2
Ribosome biogenesis in eukaryotes	9	73	0.00522744	0.999896	ko03008	Genetic Information Processing	Translation
Protein processing in endoplasmic reticulum	14	169	0.0200908	0.999896	ko04141	Genetic Information Processing	Folding, sorting and degradation
Aminoacyl-tRNA biosynthesis	5	41	0.0354903	0.999896	ko00970	Genetic Information Processing	Translation
Fanconi anemia pathway	6	56	0.0388538	0.999896	ko03460	Genetic Information Processing	Replication and repair
ABC transporters	5	42	0.0388554	0.999896	ko02010	Environmental Information Processing	Membrane transport
RNA transport	12	151	0.0393921	0.999896	ko03013	Genetic Information Processing	Translation
Cell cycle	10	124	0.0523577	0.999896	ko04110	Cellular Processes	Cell growth and death
Basal transcription factors	4	33	0.0588589	0.999896	ko03022	Genetic Information Processing	Transcription
Complement and coagulation cascades	7	78	0.0605496	0.999896	ko04610	Organismal Systems	Immune system
Homologous recombination	4	34	0.0644402	0.999896	ko03440	Genetic Information Processing	Replication and repair
MAPK signaling pathway - fly	3	22	0.0736648	0.999896	ko04013	Environmental Information Processing	Signal transduction
C5-Branched dibasic acid metabolism	1	2	0.0878137	0.999896	ko00660	Metabolism	Carbohydrate metabolism
Drug metabolism - other enzymes	4	38	0.0893838	0.999896	ko00983	Metabolism	Xenobiotics biodegradation and metabolism
Glutathione metabolism	4	38	0.0893838	0.999896	ko00480	Metabolism	Metabolism of other amino acids
Glycosylphosphatidylinositol (GPI)-anchor biosynthesis	3	24	0.0907307	0.999896	ko00563	Metabolism	Glycan biosynthesis and metabolism
Other glycan degradation	3	24	0.0907307	0.999896	ko00511	Metabolism	Glycan biosynthesis and metabolism
N-Glycan biosynthesis	5	55	0.0997943	0.999896	ko00510	Metabolism	Glycan biosynthesis and metabolism
Propanoate metabolism	5	56	0.105769	0.999896	ko00640	Metabolism	Carbohydrate metabolism
Inositol phosphate metabolism	6	76	0.125873	0.999896	ko00562	Metabolism	Carbohydrate metabolism
Non-homologous end-joining	2	14	0.128409	0.999896	ko03450	Genetic Information Processing	Replication and repair
Degradation of aromatic compounds	1	3	0.12879	0.999896	ko01220	Metabolism	Global and overview maps
Lysine degradation	5	65	0.166792	0.999896	ko00310	Metabolism	Amino acid metabolism
Primary bile acid biosynthesis	2	17	0.17606	0.999896	ko00120	Metabolism	Lipid metabolism
Vibrio cholerae infection	4	50	0.185853	0.999896	ko05110	Human Diseases	Infectious diseases: Bacterial
Toll-like receptor signaling pathway	7	104	0.186533	0.999896	ko04620	Organismal Systems	Immune system
NF-kappa B signaling pathway	9	142	0.188698	0.999896	ko04064	Environmental Information Processing	Signal transduction
Ascorbate and aldarate metabolism	2	18	0.192505	0.999896	ko00053	Metabolism	Carbohydrate metabolism
Glycolysis / Gluconeogenesis	4	52	0.204403	0.999896	ko00010	Metabolism	Carbohydrate metabolism
Caffeine metabolism	1	6	0.241017	0.999896	ko00232	Metabolism	Biosynthesis of other secondary metabolites
Hepatitis C	8	133	0.248329	0.999896	ko05160	Human Diseases	Infectious diseases: Viral
cGMP-PKG signaling pathway	11	193	0.25078	0.999896	ko04022	Environmental Information Processing	Signal transduction
Morphine addiction	6	95	0.254511	0.999896	ko05032	Human Diseases	Substance dependence
Glycosaminoglycan degradation	2	23	0.276601	0.999896	ko00531	Metabolism	Glycan biosynthesis and metabolism
Dorso-ventral axis formation	3	41	0.279377	0.999896	ko04320	Organismal Systems	Development
Glycerolipid metabolism	4	61	0.293145	0.999896	ko00561	Metabolism	Lipid metabolism
Choline metabolism in cancer	7	120	0.294009	0.999896	ko05231	Human Diseases	Cancers: Overview
Adherens junction	9	162	0.304588	0.999896	ko04520	Cellular Processes	Cellular community - eukaryotes
Insulin secretion	5	82	0.307806	0.999896	ko04911	Organismal Systems	Endocrine system
NOD-like receptor signaling pathway	4	63	0.313605	0.999896	ko04621	Organismal Systems	Immune system
Pyruvate metabolism	4	63	0.313605	0.999896	ko00620	Metabolism	Carbohydrate metabolism
Basal cell carcinoma	4	63	0.313605	0.999896	ko05217	Human Diseases	Cancers: Specific types
Gap junction	6	104	0.324908	0.999896	ko04540	Cellular Processes	Cellular community - eukaryotes
Epithelial cell signaling in Helicobacter pylori infection	5	84	0.325631	0.999896	ko05120	Human Diseases	Infectious diseases: Bacterial
T cell receptor signaling pathway	8	145	0.326941	0.999896	ko04660	Organismal Systems	Immune system
Arginine and proline metabolism	3	45	0.329115	0.999896	ko00330	Metabolism	Amino acid metabolism
B cell receptor signaling pathway	7	125	0.33021	0.999896	ko04662	Organismal Systems	Immune system
Regulation of lipolysis in adipocytes	4	65	0.334185	0.999896	ko04923	Organismal Systems	Endocrine system
RNA degradation	5	85	0.334585	0.999896	ko03018	Genetic Information Processing	Folding, sorting and degradation
Sulfur relay system	1	9	0.338809	0.999896	ko04122	Genetic Information Processing	Folding, sorting and degradation
Prion diseases	4	66	0.3445	0.999896	ko05020	Human Diseases	Neurodegenerative diseases
Metabolic pathways	61	1294	0.362468	0.999896	ko01100	Metabolism	Global and overview maps
Porphyrin and chlorophyll metabolism	2	29	0.376604	0.999896	ko00860	Metabolism	Metabolism of cofactors and vitamins
beta-Alanine metabolism	3	50	0.391097	0.999896	ko00410	Metabolism	Metabolism of other amino acids
Ether lipid metabolism	3	50	0.391097	0.999896	ko00565	Metabolism	Lipid metabolism
Non-small cell lung cancer	4	71	0.396034	0.999896	ko05223	Human Diseases	Cancers: Specific types
Endometrial cancer	4	72	0.406284	0.999896	ko05213	Human Diseases	Cancers: Specific types
Glucagon signaling pathway	5	93	0.406557	0.999896	ko04922	Organismal Systems	Endocrine system
Glycosphingolipid biosynthesis - lacto and neolacto series	2	31	0.408766	0.999896	ko00601	Metabolism	Glycan biosynthesis and metabolism
Butanoate metabolism	2	31	0.408766	0.999896	ko00650	Metabolism	Carbohydrate metabolism
Oxidative phosphorylation	5	94	0.415524	0.999896	ko00190	Metabolism	Energy metabolism
Carbon metabolism	7	138	0.426326	0.999896	ko01200	Metabolism	Global and overview maps
RIG-I-like receptor signaling pathway	3	53	0.427629	0.999896	ko04622	Organismal Systems	Immune system
Insulin signaling pathway	9	182	0.432438	0.999896	ko04910	Organismal Systems	Endocrine system
Shigellosis	14	291	0.434829	0.999896	ko05131	Human Diseases	Infectious diseases: Bacterial
Primary immunodeficiency	5	99	0.459953	0.999896	ko05340	Human Diseases	Immune diseases
Chemokine signaling pathway	9	187	0.464569	0.999896	ko04062	Organismal Systems	Immune system
Parkinson's disease	5	100	0.46873	0.999896	ko05012	Human Diseases	Neurodegenerative diseases
Cysteine and methionine metabolism	3	57	0.475052	0.999896	ko00270	Metabolism	Amino acid metabolism
mTOR signaling pathway	4	79	0.476758	0.999896	ko04150	Environmental Information Processing	Signal transduction
Base excision repair	2	36	0.485318	0.999896	ko03410	Genetic Information Processing	Replication and repair
Citrate cycle (TCA cycle)	2	36	0.485318	0.999896	ko00020	Metabolism	Carbohydrate metabolism
Type II diabetes mellitus	3	58	0.486628	0.999896	ko04930	Human Diseases	Endocrine and metabolic diseases
Phospholipase D signaling pathway	10	213	0.489072	0.999896	ko04072	Environmental Information Processing	Signal transduction
Circadian entrainment	6	125	0.493415	0.999896	ko04713	Organismal Systems	Environmental adaptation
Herpes simplex infection	10	214	0.495061	0.999896	ko05168	Human Diseases	Infectious diseases: Viral
Renal cell carcinoma	4	81	0.496327	0.999896	ko05211	Human Diseases	Cancers: Specific types
Galactose metabolism	2	37	0.49988	0.999896	ko00052	Metabolism	Carbohydrate metabolism
Synthesis and degradation of ketone bodies	1	16	0.520825	0.999896	ko00072	Metabolism	Lipid metabolism
Tyrosine metabolism	2	39	0.528198	0.999896	ko00350	Metabolism	Amino acid metabolism
Non-alcoholic fatty liver disease (NAFLD)	6	130	0.53194	0.999896	ko04932	Human Diseases	Endocrine and metabolic diseases
Neurotrophin signaling pathway	7	154	0.541786	0.999896	ko04722	Organismal Systems	Nervous system
Glycosphingolipid biosynthesis - ganglio series	1	17	0.542373	0.999896	ko00604	Metabolism	Glycan biosynthesis and metabolism
Selenocompound metabolism	1	17	0.542373	0.999896	ko00450	Metabolism	Metabolism of other amino acids
Circadian rhythm - fly	1	17	0.542373	0.999896	ko04711	Organismal Systems	Environmental adaptation
ErbB signaling pathway	5	109	0.545344	0.999896	ko04012	Environmental Information Processing	Signal transduction
AMPK signaling pathway	6	134	0.561856	0.999896	ko04152	Environmental Information Processing	Signal transduction
One carbon pool by folate	1	18	0.562954	0.999896	ko00670	Metabolism	Metabolism of cofactors and vitamins
Glycine, serine and threonine metabolism	2	42	0.568591	0.999896	ko00260	Metabolism	Amino acid metabolism
Tuberculosis	10	228	0.576551	0.999896	ko05152	Human Diseases	Infectious diseases: Bacterial
Thyroid hormone signaling pathway	12	274	0.577825	0.999896	ko04919	Organismal Systems	Endocrine system
Pantothenate and CoA biosynthesis	1	19	0.58261	0.999896	ko00770	Metabolism	Metabolism of cofactors and vitamins
MAPK signaling pathway	12	275	0.582953	0.999896	ko04010	Environmental Information Processing	Signal transduction
Measles	7	161	0.589285	0.999896	ko05162	Human Diseases	Infectious diseases: Viral
Cocaine addiction	2	44	0.594099	0.999896	ko05030	Human Diseases	Substance dependence
Salivary secretion	5	116	0.601112	0.999896	ko04970	Organismal Systems	Digestive system
Mismatch repair	1	20	0.601384	0.999896	ko03430	Genetic Information Processing	Replication and repair
Insulin resistance	6	140	0.604951	0.999896	ko04931	Human Diseases	Endocrine and metabolic diseases
Legionellosis	4	93	0.606139	0.999896	ko05134	Human Diseases	Infectious diseases: Bacterial
Starch and sucrose metabolism	2	45	0.606424	0.999896	ko00500	Metabolism	Carbohydrate metabolism
Nucleotide excision repair	2	46	0.618463	0.999896	ko03420	Genetic Information Processing	Replication and repair
Vasopressin-regulated water reabsorption	2	46	0.618463	0.999896	ko04962	Organismal Systems	Excretory system
Vascular smooth muscle contraction	6	142	0.618793	0.999896	ko04270	Organismal Systems	Circulatory system
Steroid biosynthesis	1	21	0.619315	0.999896	ko00100	Metabolism	Lipid metabolism
Pertussis	13	306	0.622052	0.999896	ko05133	Human Diseases	Infectious diseases: Bacterial
Oocyte meiosis	5	119	0.623793	0.999896	ko04114	Cellular Processes	Cell growth and death
Purine metabolism	9	214	0.627882	0.999896	ko00230	Metabolism	Nucleotide metabolism
Aldosterone-regulated sodium reabsorption	2	47	0.630216	0.999896	ko04960	Organismal Systems	Excretory system
Huntington's disease	8	191	0.630608	0.999896	ko05016	Human Diseases	Neurodegenerative diseases
Phosphatidylinositol signaling system	5	121	0.638478	0.999896	ko04070	Environmental Information Processing	Signal transduction
Steroid hormone biosynthesis	2	48	0.641686	0.999896	ko00140	Metabolism	Lipid metabolism
Other types of O-glycan biosynthesis	2	48	0.641686	0.999896	ko00514	Metabolism	Glycan biosynthesis and metabolism
Platelet activation	15	357	0.642602	0.999896	ko04611	Organismal Systems	Immune system
Renin secretion	3	73	0.642945	0.999896	ko04924	Organismal Systems	Endocrine system
HTLV-I infection	13	311	0.645229	0.999896	ko05166	Human Diseases	Infectious diseases: Viral
Regulation of actin cytoskeleton	21	497	0.646491	0.999896	ko04810	Cellular Processes	Cell motility
Glioma	4	98	0.647346	0.999896	ko05214	Human Diseases	Cancers: Specific types
HIF-1 signaling pathway	5	123	0.652804	0.999896	ko04066	Environmental Information Processing	Signal transduction
Inflammatory mediator regulation of TRP channels	5	123	0.652804	0.999896	ko04750	Organismal Systems	Sensory system
Endocrine and other factor-regulated calcium reabsorption	2	49	0.652873	0.999896	ko04961	Organismal Systems	Excretory system
Acute myeloid leukemia	3	75	0.661053	0.999896	ko05221	Human Diseases	Cancers: Specific types
Long-term depression	3	75	0.661053	0.999896	ko04730	Organismal Systems	Nervous system
Osteoclast differentiation	10	245	0.666966	0.999896	ko04380	Organismal Systems	Development
Fatty acid biosynthesis	1	24	0.668418	0.999896	ko00061	Metabolism	Lipid metabolism
Biosynthesis of unsaturated fatty acids	1	24	0.668418	0.999896	ko01040	Metabolism	Lipid metabolism
Fatty acid elongation	1	24	0.668418	0.999896	ko00062	Metabolism	Lipid metabolism
Gastric acid secretion	4	102	0.67819	0.999896	ko04971	Organismal Systems	Digestive system
Chronic myeloid leukemia	4	102	0.67819	0.999896	ko05220	Human Diseases	Cancers: Specific types
VEGF signaling pathway	3	77	0.678488	0.999896	ko04370	Environmental Information Processing	Signal transduction
Pyrimidine metabolism	5	128	0.687007	0.999896	ko00240	Metabolism	Nucleotide metabolism
Progesterone-mediated oocyte maturation	4	104	0.69289	0.999896	ko04914	Organismal Systems	Endocrine system
Cytosolic DNA-sensing pathway	2	53	0.694849	0.999896	ko04623	Organismal Systems	Immune system
Carbohydrate digestion and absorption	2	53	0.694849	0.999896	ko04973	Organismal Systems	Digestive system
Pancreatic cancer	3	79	0.69525	0.999896	ko05212	Human Diseases	Cancers: Specific types
Histidine metabolism	1	26	0.697588	0.999896	ko00340	Metabolism	Amino acid metabolism
Renin-angiotensin system	1	26	0.697588	0.999896	ko04614	Organismal Systems	Endocrine system
Sphingolipid signaling pathway	5	130	0.700032	0.999896	ko04071	Environmental Information Processing	Signal transduction
Colorectal cancer	3	80	0.70338	0.999896	ko05210	Human Diseases	Cancers: Specific types
Intestinal immune network for IgA production	3	80	0.70338	0.999896	ko04672	Organismal Systems	Immune system
Hedgehog signaling pathway	2	54	0.704665	0.999896	ko04340	Environmental Information Processing	Signal transduction
Fc epsilon RI signaling pathway	4	106	0.707106	0.999896	ko04664	Organismal Systems	Immune system
Leukocyte transendothelial migration	15	373	0.70759	0.999896	ko04670	Organismal Systems	Immune system
Pentose and glucuronate interconversions	1	27	0.711197	0.999896	ko00040	Metabolism	Carbohydrate metabolism
Melanogenesis	4	109	0.727524	0.999896	ko04916	Organismal Systems	Endocrine system
Retrograde endocannabinoid signaling	4	109	0.727524	0.999896	ko04723	Organismal Systems	Nervous system
Oxytocin signaling pathway	7	185	0.730713	0.999896	ko04921	Organismal Systems	Endocrine system
Prolactin signaling pathway	3	84	0.734246	0.999896	ko04917	Organismal Systems	Endocrine system
Proximal tubule bicarbonate reclamation	1	29	0.736609	0.999896	ko04964	Organismal Systems	Excretory system
SNARE interactions in vesicular transport	1	29	0.736609	0.999896	ko04130	Genetic Information Processing	Folding, sorting and degradation
Ubiquitin mediated proteolysis	6	163	0.746245	0.999896	ko04120	Genetic Information Processing	Folding, sorting and degradation
Bile secretion	3	86	0.748702	0.999896	ko04976	Organismal Systems	Digestive system
Salmonella infection	3	86	0.748702	0.999896	ko05132	Human Diseases	Infectious diseases: Bacterial
Endocytosis	13	337	0.752602	0.999896	ko04144	Cellular Processes	Transport and catabolism
Estrogen signaling pathway	4	113	0.753071	0.999896	ko04915	Organismal Systems	Endocrine system
Bacterial invasion of epithelial cells	12	313	0.753756	0.999896	ko05100	Human Diseases	Infectious diseases: Bacterial
Pancreatic secretion	3	87	0.755691	0.999896	ko04972	Organismal Systems	Digestive system
Autophagy - animal	1	31	0.759788	0.999896	ko04140	Cellular Processes	Transport and catabolism
Cholinergic synapse	4	115	0.765136	0.999896	ko04725	Organismal Systems	Nervous system
Mineral absorption	6	167	0.766643	0.999896	ko04978	Organismal Systems	Digestive system
Aldosterone synthesis and secretion	3	89	0.769198	0.999896	ko04925	Organismal Systems	Endocrine system
Maturity onset diabetes of the young	1	32	0.770603	0.999896	ko04950	Human Diseases	Endocrine and metabolic diseases
Fatty acid metabolism	2	62	0.774024	0.999896	ko01212	Metabolism	Global and overview maps
Antigen processing and presentation	2	63	0.781613	0.999896	ko04612	Organismal Systems	Immune system
Chagas disease (American trypanosomiasis)	4	118	0.782365	0.999896	ko05142	Human Diseases	Infectious diseases: Parasitic
Hepatitis B	5	145	0.785667	0.999896	ko05161	Human Diseases	Infectious diseases: Viral
Influenza A	6	171	0.785802	0.999896	ko05164	Human Diseases	Infectious diseases: Viral
Hematopoietic cell lineage	8	223	0.7897	0.999896	ko04640	Organismal Systems	Immune system
Axon guidance	15	397	0.790599	0.999896	ko04360	Organismal Systems	Development
Fatty acid degradation	1	34	0.790795	0.999896	ko00071	Metabolism	Lipid metabolism
TNF signaling pathway	4	120	0.793284	0.999896	ko04668	Environmental Information Processing	Signal transduction
Biosynthesis of amino acids	2	65	0.796125	0.999896	ko01230	Metabolism	Global and overview maps
Notch signaling pathway	2	65	0.796125	0.999896	ko04330	Environmental Information Processing	Signal transduction
Glutamatergic synapse	4	121	0.798577	0.999896	ko04724	Organismal Systems	Nervous system
Vitamin digestion and absorption	1	35	0.800216	0.999896	ko04977	Organismal Systems	Digestive system
Graft-versus-host disease	1	35	0.800216	0.999896	ko05332	Human Diseases	Immune diseases
Ovarian steroidogenesis	2	66	0.803056	0.999896	ko04913	Organismal Systems	Endocrine system
Tight junction	6	176	0.808042	0.999896	ko04530	Cellular Processes	Cellular community - eukaryotes
Circadian rhythm	1	36	0.809213	0.999896	ko04710	Organismal Systems	Environmental adaptation
Hippo signaling pathway	8	230	0.816629	0.999896	ko04390	Environmental Information Processing	Signal transduction
Thyroid cancer	1	37	0.817805	0.999896	ko05216	Human Diseases	Cancers: Specific types
GABAergic synapse	3	98	0.822601	0.999896	ko04727	Organismal Systems	Nervous system
Lysosome	8	232	0.823818	0.999896	ko04142	Cellular Processes	Transport and catabolism
Viral carcinogenesis	7	207	0.827295	0.999896	ko05203	Human Diseases	Cancers: Overview
Thyroid hormone synthesis	2	70	0.828728	0.999896	ko04918	Organismal Systems	Endocrine system
Melanoma	3	100	0.832929	0.999896	ko05218	Human Diseases	Cancers: Specific types
Metabolism of xenobiotics by cytochrome P450	1	39	0.833849	0.999896	ko00980	Metabolism	Xenobiotics biodegradation and metabolism
Epstein-Barr virus infection	12	340	0.841975	0.999896	ko05169	Human Diseases	Infectious diseases: Viral
mRNA surveillance pathway	3	102	0.842736	0.999896	ko03015	Genetic Information Processing	Translation
Glycerophospholipid metabolism	3	102	0.842736	0.999896	ko00564	Metabolism	Lipid metabolism
Malaria	5	158	0.843419	0.999896	ko05144	Human Diseases	Infectious diseases: Parasitic
Alzheimer's disease	7	212	0.844946	0.999896	ko05010	Human Diseases	Neurodegenerative diseases
Wnt signaling pathway	5	159	0.847277	0.999896	ko04310	Environmental Information Processing	Signal transduction
GnRH signaling pathway	3	103	0.84745	0.999896	ko04912	Organismal Systems	Endocrine system
PPAR signaling pathway	2	74	0.851348	0.999896	ko03320	Organismal Systems	Endocrine system
Valine, leucine and isoleucine degradation	2	74	0.851348	0.999896	ko00280	Metabolism	Amino acid metabolism
Staphylococcus aureus infection	3	105	0.856511	0.999896	ko05150	Human Diseases	Infectious diseases: Bacterial
Transcriptional misregulation in cancer	9	269	0.858852	0.999896	ko05202	Human Diseases	Cancers: Overview
Pathogenic Escherichia coli infection	10	295	0.858878	0.999896	ko05130	Human Diseases	Infectious diseases: Bacterial
Phototransduction - fly	1	43	0.861828	0.999896	ko04745	Organismal Systems	Sensory system
Central carbon metabolism in cancer	3	109	0.87323	0.999896	ko05230	Human Diseases	Cancers: Overview
Nicotine addiction	1	45	0.874	0.999896	ko05033	Human Diseases	Substance dependence
Dopaminergic synapse	4	139	0.876344	0.999896	ko04728	Organismal Systems	Nervous system
Tryptophan metabolism	1	46	0.879679	0.999896	ko00380	Metabolism	Amino acid metabolism
Type I diabetes mellitus	1	46	0.879679	0.999896	ko04940	Human Diseases	Endocrine and metabolic diseases
FoxO signaling pathway	4	141	0.883136	0.999896	ko04068	Environmental Information Processing	Signal transduction
Apoptosis	2	81	0.884482	0.999896	ko04210	Cellular Processes	Cell growth and death
Adrenergic signaling in cardiomyocytes	5	170	0.884736	0.999896	ko04261	Organismal Systems	Circulatory system
Fat digestion and absorption	1	47	0.885102	0.999896	ko04975	Organismal Systems	Digestive system
Peroxisome	2	83	0.892612	0.999896	ko04146	Cellular Processes	Transport and catabolism
Prostate cancer	4	144	0.892715	0.999896	ko05215	Human Diseases	Cancers: Specific types
Fc gamma R-mediated phagocytosis	4	145	0.895752	0.999896	ko04666	Organismal Systems	Immune system
Systemic lupus erythematosus	4	146	0.898713	0.999896	ko05322	Human Diseases	Immune diseases
MicroRNAs in cancer	11	339	0.900451	0.999896	ko05206	Human Diseases	Cancers: Overview
Amino sugar and nucleotide sugar metabolism	1	51	0.904461	0.999896	ko00520	Metabolism	Carbohydrate metabolism
Chemical carcinogenesis	1	51	0.904461	0.999896	ko05204	Human Diseases	Cancers: Overview
Leishmaniasis	10	318	0.911123	0.999896	ko05140	Human Diseases	Infectious diseases: Parasitic
p53 signaling pathway	2	89	0.913919	0.999896	ko04115	Cellular Processes	Cell growth and death
Olfactory transduction	4	152	0.914971	0.999896	ko04740	Organismal Systems	Sensory system
Amyotrophic lateral sclerosis (ALS)	1	55	0.920563	0.999896	ko05014	Human Diseases	Neurodegenerative diseases
TGF-beta signaling pathway	2	92	0.923021	0.999896	ko04350	Environmental Information Processing	Signal transduction
RNA polymerase	1	56	0.924146	0.999896	ko03020	Genetic Information Processing	Transcription
Protein digestion and absorption	4	156	0.924476	0.999896	ko04974	Organismal Systems	Digestive system
Ras signaling pathway	9	302	0.930245	0.999896	ko04014	Environmental Information Processing	Signal transduction
Hippo signaling pathway - fly	2	97	0.936207	0.999896	ko04391	Environmental Information Processing	Signal transduction
Calcium signaling pathway	7	250	0.936447	0.999896	ko04020	Environmental Information Processing	Signal transduction
Spliceosome	3	131	0.937752	0.999896	ko03040	Genetic Information Processing	Transcription
Signaling pathways regulating pluripotency of stem cells	5	193	0.93836	0.999896	ko04550	Cellular Processes	Cellular community - eukaryotes
cAMP signaling pathway	6	225	0.942446	0.999896	ko04024	Environmental Information Processing	Signal transduction
Cell adhesion molecules (CAMs)	16	500	0.943212	0.999896	ko04514	Environmental Information Processing	Signaling molecules and interaction
Rheumatoid arthritis	3	135	0.945564	0.999896	ko05323	Human Diseases	Immune diseases
Jak-STAT signaling pathway	3	136	0.947369	0.999896	ko04630	Environmental Information Processing	Signal transduction
Adipocytokine signaling pathway	1	64	0.947571	0.999896	ko04920	Organismal Systems	Endocrine system
Proteoglycans in cancer	16	508	0.951202	0.999896	ko05205	Human Diseases	Cancers: Overview
Natural killer cell mediated cytotoxicity	4	171	0.952179	0.999896	ko04650	Organismal Systems	Immune system
African trypanosomiasis	1	67	0.954355	0.999896	ko05143	Human Diseases	Infectious diseases: Parasitic
Cardiac muscle contraction	1	69	0.958383	0.999896	ko04260	Organismal Systems	Circulatory system
Ribosome	2	109	0.95966	0.999896	ko03010	Genetic Information Processing	Translation
Phagosome	12	411	0.961115	0.999896	ko04145	Cellular Processes	Transport and catabolism
Toxoplasmosis	11	385	0.962598	0.999896	ko05145	Human Diseases	Infectious diseases: Parasitic
Pathways in cancer	24	734	0.9637	0.999896	ko05200	Human Diseases	Cancers: Overview
Viral myocarditis	4	181	0.96509	0.999896	ko05416	Human Diseases	Cardiovascular diseases
Focal adhesion	15	499	0.965732	0.999896	ko04510	Cellular Processes	Cellular community - eukaryotes
Bladder cancer	1	78	0.972545	0.999896	ko05219	Human Diseases	Cancers: Specific types
Allograft rejection	1	79	0.973785	0.999896	ko05330	Human Diseases	Immune diseases
Small cell lung cancer	9	346	0.975746	0.999896	ko05222	Human Diseases	Cancers: Specific types
Autoimmune thyroid disease	1	86	0.981035	0.999896	ko05320	Human Diseases	Immune diseases
Hypertrophic cardiomyopathy (HCM)	8	332	0.983963	0.999896	ko05410	Human Diseases	Cardiovascular diseases
Rap1 signaling pathway	15	541	0.986112	0.999896	ko04015	Environmental Information Processing	Signal transduction
Dilated cardiomyopathy	9	371	0.987352	0.999896	ko05414	Human Diseases	Cardiovascular diseases
Amoebiasis	6	279	0.987694	0.999896	ko05146	Human Diseases	Infectious diseases: Parasitic
Arrhythmogenic right ventricular cardiomyopathy (ARVC)	7	319	0.990345	0.999896	ko05412	Human Diseases	Cardiovascular diseases
PI3K-Akt signaling pathway	17	635	0.994078	0.999896	ko04151	Environmental Information Processing	Signal transduction
ECM-receptor interaction	8	368	0.994184	0.999896	ko04512	Environmental Information Processing	Signaling molecules and interaction
Cytokine-cytokine receptor interaction	3	200	0.994694	0.999896	ko04060	Environmental Information Processing	Signaling molecules and interaction
Alcoholism	2	171	0.996643	0.999896	ko05034	Human Diseases	Substance dependence
Sphingolipid metabolism	1	147	0.99888	0.999896	ko00600	Metabolism	Lipid metabolism
Neuroactive ligand-receptor interaction	4	312	0.999658	0.999896	ko04080	Environmental Information Processing	Signaling molecules and interaction
Serotonergic synapse	1	198	0.999896	0.999896	ko04726	Organismal Systems	Nervous system

[truncated: 15 more sheets: Table S10, Table S11, Table S12, Table S13, Table S14, Table S15, Table S16, Table S17, Table S18, Table S19, Table S20, Table S21, Table S22, Table S23, Table S24]
